# Supplementary material for: Multi-omics reveal the metabolic patterns in mouse cumulus cells during oocyte maturation
Source: J Ovarian Res. 2023 Aug 8;16:156. doi: 10.1186/s13048-023-01237-8 (PMC10408154; doi:10.1186/s13048-023-01237-8)
Supplement: Supplementary file 1 — Additional file 1: Supplementary Table 1. Related to Fig. 1. Metabolomic profiling in cumulus cells surrounding GV/GVBD/MII oocyte. [file 13048_2023_1237_MOESM1_ESM.xlsx]

## Sheet: Sheet1
Supplementary Table 1, related to Figure 1
Metabolomic profiling in cumulus cells surrounding GV/GVBD/MII oocyte
Compound	GV vs GVBD			GV vs MII			GVBD vs MII
	VIP	Fold changea	P	VIP	Fold changea	P	VIP	Fold changea	P
Significantly changed metabolites
1-Palmitoyl-Palmitoyl	1.7926	2.29242	0.0104019	1.81249	2.95325	0.00376908	0.795211	1.28827	0.42259
3-Pyridylacetic acid	1.41268	0.823731	0.329725	1.9608	0.391157	0.000103015	1.81297	0.47486	0.00116958
5'-Methylthioadenosine	1.2293	1.14493	0.474747	1.35405	3.06857	0.00730858	1.35983	2.68014	0.0206659
7b-Hydroxycholesterol	1.28889	1.85685	0.141071	1.68083	5.88349	0.0144852	1.51772	3.16853	0.0439659
L-Acetylcarnitine	0.90674	1.08842	0.715949	2.06651	13.8588	0.000258822	2.13473	12.733	0.000281444
Adenine	2.24684	2.61687	0.0124841	1.95508	5.7323	0.00077773	1.6073	2.19052	0.0206901
3'-AMP	2.43923	1.79556	0.00447252	2.11591	3.60411	9.24813e-05	1.86472	2.00723	0.00396378
Arachidonic acid	1.67997	1.64599	0.0662469	1.45567	3.57231	0.0155092	1.31546	2.17031	0.183011
Ascorbic acid	1.22804	1.42673	0.256113	1.41234	1.795	0.0245969	0.792559	1.25812	0.163737
Capric acid	1.36963	0.804752	0.420785	1.46218	0.557892	0.0206658	1.07188	0.693247	0.236547
Cytidine	1.84853	2.15932	0.0544648	1.99932	10.8818	0.000593357	1.9173	5.03944	0.00199676
5-Hydroxylysine	0.630828	1.09844	0.740407	1.49316	2.18338	0.021937	1.2606	1.98772	0.0206078
Deoxyinosine	1.20003	1.02349	0.885739	1.33384	4.73302	0.0146578	1.35514	4.62441	0.016759
Glucosamine 6-phosphate	1.18393	0.993801	0.868095	1.74891	8.50608	0.000302876	1.82366	8.55913	0.000317892
Glyceraldehyde	0.961583	0.963946	0.572229	1.65656	0.336332	0.000660519	1.51994	0.348911	0.0172745
Isocitric acid	0.633333	1.34461	0.499345	1.46343	0.440306	0.0209311	1.26627	0.32746	0.0771918
Dodecanoic acid	1.01746	0.870329	0.240188	1.90947	0.513178	0.00139383	1.44153	0.589637	0.0398877
Sphingosine	2.42239	3.69419	0.000733177	1.51852	3.06514	0.00252756	0.933324	0.829717	0.308097
Estradiol	1.06869	0.970283	0.766126	1.53016	7.50833	0.0449324	1.5034	7.73828	0.0441253
Glucose 6-phosphate	1.83285	1.47673	0.0331128	1.9365	5.52362	6.58892e-06	1.88361	3.74043	5.35647e-05
Glycerophosphocholine	0.97075	1.02046	0.592298	2.00151	7.63611	6.79367e-06	2.1176	7.48303	3.09671e-06
Glycine	0.941761	1.04026	0.85515	1.63351	0.494226	0.00766474	1.82219	0.475101	0.00708991
Guanine	2.00807	0.384075	0.0269833	1.39806	2.15143	0.0485768	1.88839	5.60158	0.000728686
Histamine	0.643479	0.997712	0.478031	1.72898	15.3393	4.4708e-06	1.80813	15.3745	6.61426e-06
Inosinic acid	1.53473	2.96699	0.0248939	2.00838	35.5662	5.94071e-09	2.01371	11.9873	2.3394e-06
Inosine	1.96777	1.46422	0.0560051	1.76816	6.75579	0.00211695	1.7614	4.61392	0.0135081
L-Histidine	1.1901	0.801376	0.610206	1.598	2.48901	0.00319683	1.7941	3.10591	0.00063317
L-Leucine	1.69676	1.40175	0.126527	2.21371	6.87258	1.19824e-07	2.24648	4.90286	1.47872e-06
L-Lysine	0.80619	0.952391	0.746911	1.3795	2.92541	0.017383	1.43216	3.07165	0.0111834
L-Proline	1.20003	1.02349	0.885739	1.40775	5.61541	0.0335039	1.42024	5.48655	0.0356154
L-Serine	0.899503	1.7584	0.479553	2.19287	17.2118	9.38371e-08	2.22596	9.78832	4.32371e-06
L-Tryptophan	1.56269	1.307	0.179205	2.22724	5.73523	4.85324e-08	2.26081	4.3881	4.75664e-07
N-Acetyl-L-methionine	1.82167	1.47425	0.0662105	2.43022	7.28222	2.137e-09	2.49969	4.93961	5.18145e-08
Niacinamide	1.87694	1.63735	0.0366963	2.43034	15.4328	2.37019e-10	2.51202	9.42547	5.7903e-10
N-Oleoylethanolamine	1.38502	1.25781	0.262519	1.10338	0.66389	0.0800284	1.55453	0.527814	0.00848136
Oxalic acid	1.26312	1.14051	0.525119	1.33694	4.96335	0.0211091	1.35978	4.35188	0.0374734
L-Palmitoylcarnitine	2.54796	3.87128	3.44443e-05	2.30886	10.407	1.60711e-09	1.99668	2.68825	0.00013876
Pipecolic acid	1.30789	1.09604	0.561111	1.38345	5.09969	0.00233456	1.41052	4.65283	0.00471514
Pregnenolone	0.903388	1.4858	0.382736	1.71889	17.8469	9.58319e-05	1.67194	12.0116	0.000471295
Progesterone	1.86781	5.01664	0.000202109	1.24297	3.07871	0.000511213	0.984783	0.6137	0.340363
Prostaglandin E2	2.83138	555.646	6.89977e-08	2.28411	3705.35	6.7877e-07	2.23623	6.66854	4.86183e-05
Pyridoxal 5'-phosphate	2.39743	7.4759	0.00465314	2.40438	27.2633	1.46518e-12	2.25291	3.64683	1.92908e-05
Rhamnose	1.46413	1.33731	0.179728	1.04967	0.769135	0.109024	1.40535	0.575135	0.0354391
Riboflavin	1.25927	1.17817	0.381418	2.15541	5.2401	1.08029e-06	2.17235	4.44765	1.86121e-06
Salicin	2.10683	0.49595	0.0187812	1.09402	1.74198	0.519776	1.21505	3.51242	0.346373
Spermine	1.97011	3.2308	0.0305025	0.572417	0.995176	0.583961	1.60647	0.308028	0.0203042
Trizma Acetate	1.10867	1.06816	0.670833	1.81926	0.52338	0.00185727	2.00305	0.489982	0.000983581
Uridine	1.31247	0.819928	0.168507	1.40202	1.97383	0.0233246	1.52427	2.40732	0.00554722
Unchanged metabolites
17-Hydroxyprogesterone	1.09478	1.19896	0.470255	1.20503	2.89248	0.317495	1.19393	2.41249	0.372434
1-Monolauroyl-Rac-Glycerol	0.995813	0.83712	0.601249	1.14496	2.62382	0.431225	1.1933	3.13434	0.38372
Deoxycytidine	1.19238	0.917105	0.608969	1.20083	2.28022	0.324651	1.24643	2.48632	0.279643
2-Hydroxycaproic acid	1.20002	1.22919	0.480414	1.1665	1.90663	0.370886	1.10702	1.55113	0.512555
2-Hydroxypalmitic Acid	1.47514	1.38677	0.14013	1.12525	1.58422	0.405926	1.03865	1.14238	0.646004
2-Methoxyestradiol	0.883631	0.94242	0.854591	1.15951	2.50707	0.357874	1.19419	2.66024	0.337728
2-Methoxyestrone	0.860862	1.28994	0.465616	1.16714	2.67099	0.310236	1.13499	2.07064	0.400071
2-Phenylacetamide	1.11871	0.913202	0.619193	1.13592	2.23676	0.464439	1.17035	2.44936	0.433578
2-Piperidinemethanol	1.44046	0.732368	0.129862	1.08018	1.44124	0.498549	1.16537	1.96792	0.434874
3,4,5-Trimethoxycinnamic acid	0.997718	0.667016	0.435429	0.968326	1.19163	0.465448	1.10767	1.78651	0.534733
3-Indoleacetonitrile	1.3104	0.764454	0.368388	1.12283	2.28027	0.490362	1.17859	2.98287	0.412554
3-Methyladenine	1.09953	1.04524	0.80704	1.05393	1.20614	0.216993	1.05829	1.15394	0.162292
3-Methylindole	1.64141	1.91784	0.150367	0.976651	1.33953	0.670684	1.00012	0.698458	0.265584
3-Methylhistidine	1.74348	0.591121	0.0714079	0.931753	1.04678	0.819832	1.24272	1.77083	0.127774
3-Methylxanthine	1.44521	0.781909	0.290306	1.15009	2.65732	0.428383	1.20153	3.39851	0.370362
Xanthurenic acid	1.36938	0.887386	0.373711	1.13392	2.0786	0.473929	1.17185	2.34239	0.42997
4-Methylcatechol	0.772508	1.1564	0.590503	1.16739	2.34655	0.390994	1.1476	2.02918	0.453092
5-Hydroxymethyl-2-Deoxyuridine	1.49491	1.23747	0.255406	1.1749	2.93711	0.377502	1.16678	2.37348	0.438859
Acetaminophen	1.31309	1.1394	0.513716	1.16764	3.20385	0.394422	1.17365	2.81187	0.425336
Acetylglycine	1.23098	1.42542	0.266141	1.17426	3.14027	0.378628	1.14125	2.20305	0.482423
Adenosine	1.14679	0.887245	0.748429	1.19971	2.39783	0.204762	1.28853	2.70256	0.18849
Aminocaproic acid	1.13132	1.07856	0.799717	1.08741	1.70212	0.319854	1.09212	1.57814	0.266943
Androstenedione	0.802714	1.0025	0.785607	1.16681	3.09595	0.392338	1.18916	3.08822	0.393335
Argininosuccinic acid	1.71966	0.534089	0.116081	1.2221	2.35055	0.1878	1.43969	4.40105	0.0764507
Benzamide	1.1655	0.76252	0.369343	1.14972	2.59402	0.431329	1.20397	3.40191	0.364447
Beta-Alanine	1.42461	1.40088	0.312622	1.08512	1.52008	0.557748	1.05358	1.08509	0.464817
Bilirubin	1.15478	2.2036	0.349783	1.33474	5.36685	0.134635	1.12886	2.43549	0.313186
Cholesterol	0.78683	0.95455	0.900157	1.02426	1.49165	0.532233	1.04493	1.56268	0.498471
Cholic acid	1.05349	1.30379	0.310563	1.07631	1.53397	0.590371	1.04881	1.17654	0.251442
Docosahexaenoic acid	0.992188	1.19632	0.542199	1.09749	1.42661	0.53847	1.03208	1.1925	0.745421
Cortisol	1.31613	0.686316	0.235677	1.29082	2.24191	0.142567	1.47865	3.26659	0.0620724
Cortisone	0.6663	1.15354	0.599121	1.1588	2.77789	0.405543	1.15441	2.40815	0.448601
Creatinine	1.08712	0.866122	0.360707	1.06809	1.2621	0.654919	1.11733	1.45719	0.506606
Cyclic AMP	1.201	1.08991	0.649035	1.14733	2.17111	0.4362	1.15265	1.99201	0.471917
Cytosine	0.990235	1.1076	0.8102	0.953905	1.44688	0.395353	0.986934	1.30631	0.54507
Dehydroepiandrosterone	1.09259	0.968414	0.873282	1.13164	2.31131	0.47017	1.15553	2.3867	0.458354
5-Aminolevulinic acid	0.727013	0.949947	0.918059	0.833591	0.929298	0.77103	0.921817	0.978263	0.724725
Deoxycholic acid	0.723349	1.24529	0.0655287	0.436492	0.498841	0.600078	1.12559	0.400582	0.0925179
D-Glucurono-6,3-lactone	1.6657	1.65925	0.0953137	0.958262	1.12597	0.804518	1.17108	0.6786	0.0880486
Dihydrotestosterone	1.68258	0.648723	0.0899208	1.11786	2.14139	0.509609	1.19063	3.30093	0.390491
Dihydroxyacetone phosphate	1.47613	0.646895	0.25085	1.12559	2.25568	0.470638	1.20922	3.48693	0.351745
Dodecanedioic acid	1.19838	0.893592	0.474758	1.14772	2.06529	0.434225	1.18796	2.31122	0.391441
Neopterin	0.980672	0.963112	0.608038	0.90201	0.727757	0.0966437	0.970447	0.755631	0.259151
D-Glucaric acid	0.898117	1.08414	0.870033	1.19101	2.19206	0.283127	1.1551	2.02194	0.327751
Estrone	1.13402	1.13109	0.645112	1.1202	5.2438	0.183746	1.11918	4.63607	0.198247
Folic acid	1.22008	0.765258	0.377315	0.850655	0.908945	0.265516	0.907046	1.18776	0.471348
Fumaric acid	1.75801	1.95859	0.0623394	1.24272	3.67239	0.228711	1.13155	1.87502	0.469009
Gluconolactone	1.20698	2.23305	0.260287	0.966178	1.56687	0.320501	0.949476	0.701672	0.56181
Glutaconic acid	0.961964	1.23876	0.617947	1.17126	2.35793	0.300203	1.1335	1.90346	0.39742
Glutaric acid	1.13858	0.940964	0.579622	1.15856	2.95047	0.414533	1.18528	3.13558	0.401031
Glycolic acid	1.39622	1.60636	0.236314	0.987049	1.16008	0.707104	1.09233	0.722179	0.276989
Guanidine	1.04602	2.59585	0.311038	0.759336	0.835293	0.354327	1.06044	0.32178	0.273771
Hexadecanedioic acid	0.911166	1.09736	0.536724	1.13681	1.8365	0.444405	1.13824	1.67356	0.498665
Hippuric acid	1.88424	0.543138	0.100927	1.0226	1.24316	0.679056	1.20198	2.28884	0.357237
Homocysteine	1.11058	1.25512	0.504329	1.1159	1.93493	0.493694	1.07561	1.54163	0.54193
Hypotaurine	1.24278	0.415723	0.243724	0.890444	1.4147	0.441322	1.03503	3.40298	0.215317
1H-Indole-3-acetamide	1.58149	0.7717	0.209978	1.11094	1.86213	0.512605	1.16861	2.41302	0.435459
L-Aspartyl-L-phenylalanine	1.50797	1.81719	0.166205	0.427758	1.01055	0.357416	1.09087	0.556105	0.125295
L-Carnitine	1.06418	0.964594	0.541266	1.06703	1.35399	0.160291	1.2021	1.40369	0.145797
L-Cysteine	1.59137	1.76191	0.20633	1.07164	1.57425	0.605995	1.03315	0.893491	0.357462
Linoleic acid	0.839042	0.898787	0.703255	1.20872	2.68984	0.303776	1.2548	2.99274	0.27521
Norvaline	1.04023	1.0543	0.707768	1.15822	2.28834	0.405487	1.17291	2.17048	0.423973
L-Phenylalanine	1.17476	2.46664	0.26151	1.25774	11.2135	0.0271269	1.13915	4.54607	0.0875457
Thyroxine	1.07395	1.09033	0.62992	1.19606	3.42117	0.336006	1.20813	3.13773	0.354331
Mandelic acid	1.60003	1.31641	0.230966	1.1389	2.13092	0.45817	1.1097	1.61874	0.472031
Melatonin	1.39325	0.520593	0.172627	0.899034	0.61695	0.239115	0.519385	1.18509	0.420171
Myristic acid	0.660819	1.13755	0.663417	0.978385	1.07123	0.513698	0.952452	0.941697	0.63024
N-Alpha-acetyllysine	1.44168	1.45702	0.242072	1.29229	3.33282	0.0554886	1.24215	2.28742	0.28362
N-Acetylethylenediamine	1.64535	1.70824	0.179386	1.12773	2.0173	0.472909	1.05761	1.18092	0.361465
N-Acetylglutamic acid	0.65479	0.92319	0.873675	1.03572	1.6747	0.517208	1.08358	1.81403	0.463361
N-Acetyl-L-tyrosine	1.19751	1.02196	0.884029	1.14583	2.32811	0.444428	1.16221	2.27808	0.452629
N-Acetylneuraminic acid	0.789185	1.09772	0.816491	1.30093	3.17507	0.157165	1.27822	2.89242	0.181927
N-Formyl-L-methionine	1.03028	0.945278	0.820409	1.15284	2.77927	0.422478	1.1822	2.94017	0.407034
Nicotinic acid	1.29488	1.91557	0.103306	0.970803	2.59168	0.311594	0.467546	1.35296	0.396154
Octadecanamide	0.955142	0.789868	0.656068	0.542716	0.702424	0.522957	0.480354	0.889293	0.597146
Octadecanedioic acid	1.06876	1.06641	0.770923	1.15093	2.69322	0.43068	1.16196	2.52549	0.449742
Ortho-Hydroxyphenylacetic acid	1.41939	1.34039	0.309899	1.16529	3.12091	0.399577	1.14803	2.32836	0.480959
Oxidized glutathione	1.17606	12.7514	0.217877	1.02969	70.1913	0.233322	0.845228	5.50458	0.325304
Pantothenol	1.3018	0.760927	0.339859	1.02869	1.21012	0.666722	1.13203	1.59032	0.512596
Pentadecanoic acid	1.3895	1.57306	0.195308	1.17318	2.67344	0.371141	1.10033	1.69951	0.561266
Petroselinic acid	1.13298	1.23396	0.328579	1.0414	1.21672	0.293249	1.0114	0.986025	0.207314
Phenylglyoxylic acid	1.58653	0.785641	0.232841	1.10678	1.74103	0.544936	1.16925	2.21606	0.43512
Quinic acid	0.964947	0.996823	0.469103	1.07339	1.36609	0.285991	1.06428	1.37044	0.633453
Retinal	1.36989	4.47969	0.107903	1.3019	3.14165	0.177449	0.787449	0.70131	0.637393
Ribothymidine	1.21797	1.07932	0.652105	1.17224	3.24376	0.384391	1.18458	3.00537	0.40134
Salicylic acid	0.989484	0.900202	0.706666	1.17588	4.60116	0.372803	1.20636	5.11125	0.359544
Serotonin	1.12476	1.07566	0.695775	1.16596	3.05651	0.39838	1.17706	2.84152	0.415871
Sorbitol	1.09065	0.894135	0.550193	1.27335	0.580332	0.0152709	1.43906	0.649043	0.0838104
Syringic acid	1.11755	0.835126	0.535321	1.14103	2.6358	0.444149	1.18698	3.15617	0.397951
Taurine	1.20003	1.02349	0.885739	1.26843	4.29678	0.138888	1.29569	4.19818	0.142958
Taurocholic Acid	1.32301	0.717426	0.206347	1.18187	2.51258	0.343848	1.26556	3.50221	0.170353
Testosterone	1.1015	1.05713	0.796354	1.39914	9.75426	0.0873638	1.23797	9.22708	0.0893869
Tetradecanedioic acid	0.89526	0.941007	0.671305	1.1523	2.21995	0.418147	1.18352	2.35912	0.396971
Thiamine	1.02488	0.722295	0.179751	0.807931	1.27921	0.498747	0.925226	1.77104	0.184741
trans-Ferulic acid	1.30306	1.50502	0.309124	0.961488	1.31282	0.637816	0.853194	0.872297	0.385705
Tryptamine	1.40261	0.757993	0.289734	1.10329	1.86388	0.536757	1.16851	2.45896	0.42764
Tryptophanol	0.880261	1.10271	0.637392	1.18356	3.09239	0.350994	1.1953	2.80435	0.374074
Ursodeoxycholic acid	1.06908	1.14194	0.52172	1.15385	2.85031	0.42444	1.15614	2.49602	0.460324
Vanillic acid	1.18798	1.59786	0.336105	1.15524	2.74728	0.407331	1.08579	1.71935	0.594998
Xanthosine	1.86236	2.06434	0.0589634	0.833286	1.19274	0.613227	1.16142	0.577782	0.152589
