# Supplementary material for: Multi-omics reveal the metabolic patterns in mouse cumulus cells during oocyte maturation
Source: J Ovarian Res. 2023 Aug 8;16:156. doi: 10.1186/s13048-023-01237-8 (PMC10408154; doi:10.1186/s13048-023-01237-8)
Supplement: Supplementary file 2 — Additional file 2: Supplementary Table 2. Related to Fig. 2. Differentially Expressed Proteins in cumulus cells surrounding GV/GVBD/MII oocyte. [file 13048_2023_1237_MOESM2_ESM.xlsx]

## Sheet: Sheet1
Supplementary Table 2, related to Figure 2
Differentially Expressed Proteins in cumulus cells surrounding GV/GVBD/MII oocyte
ENSEMBL	Gene symbol	FoldChang(GVBD/GV)	FoldChang(MII/GVBD)	FoldChang(MII/GV)	pvalue(GVBD/GV)	pvalue(MII/GVBD)	pvalue(MII/GV)
ENSMUSG00000076613	Ighg2b	1.26101	-2.19294	-1.73904	0.0454242	0.000779842	0.0134889
ENSMUSG00000076614	Ighg1	-1.07613	-1.57035	-1.68991	0.381569	0.00738933	0.00785839
ENSMUSG00000033722	BC034090	1.08476	-1.57805	-1.45474	0.193811	0.000121567	0.00587993
ENSMUSG00000054115	Skp2	1.12228	-1.79728	-1.60145	0.00835182	3.81462e-05	0.0001829
ENSMUSG00000087006	Gm13889	3.10762	1.03111	3.20431	1.34148e-05	0.281331	5.7264e-06
ENSMUSG00000099689	Zfp383	1.03897	-1.51576	-1.4589	0.41051	0.00010168	0.00113185
ENSMUSG00000070047	Fat1	1.55602	-1.7655	-1.13463	0.000230071	1.71962e-05	0.0462546
ENSMUSG00000061816	Myl1	-1.31177	1.54487	1.1777	0.10656	0.00464996	0.152105
ENSMUSG00000019813	Cep57l1	-1.31807	-1.32093	-1.74109	0.010041	0.00306861	0.000677047
ENSMUSG00000015461	Atf6b	-1.08654	-1.77978	-1.9338	0.150706	1.44646e-05	0.000499177
ENSMUSG00000079015	Serpina1c	-1.43866	-3.01356	-4.33549	0.000126404	7.16271e-06	3.39127e-06
ENSMUSG00000026202	Tuba4a	-1.01075	1.68208	1.6642	0.852358	0.000164951	4.09761e-05
ENSMUSG00000026398	Nr5a2	-1.18672	-1.72892	-2.05175	0.0165674	0.000260952	0.000139683
ENSMUSG00000062867	Impdh2	1.17941	-1.27566	-1.0816	0.415939	0.233919	0.602768
ENSMUSG00000029108	Pcdh7	1.06914	1.95774	2.09308	0.417752	0.000199759	0.000280413
ENSMUSG00000002885	Adgre5	-1.03795	3.31754	3.19623	0.741716	7.47542e-06	2.88199e-05
ENSMUSG00000029338	Antxr2	1.33794	2.14405	2.8686	0.0285773	0.000221497	0.000276576
ENSMUSG00000029178	Klf3	1.88993	-1.41524	1.33542	0.000550951	0.000373996	0.0122231
ENSMUSG00000006360	Crip1	1.01379	1.90248	1.92872	0.809468	4.22966e-05	5.42443e-05
ENSMUSG00000029177	Cenpa	-1.05189	-1.80569	-1.89939	0.491011	0.000606453	0.00206665
ENSMUSG00000039103	Nexn	-1.1104	-1.57955	-1.75393	0.0682353	0.000174304	0.000194503
ENSMUSG00000027806	Tsc22d2	1.09629	1.38587	1.51931	0.0434866	2.23699e-05	7.20936e-05
ENSMUSG00000039103	Nexn	-1.05469	-1.66138	-1.75223	0.361113	0.00347178	0.00051729
ENSMUSG00000051278	Zgrf1	1.27944	-1.69735	-1.32663	0.0118107	9.19644e-05	0.0200326
ENSMUSG00000027999	Pla2g12a	-1.22304	-1.29473	-1.58351	0.182954	0.01483	0.0302456
ENSMUSG00000039782	Cpeb2	1.17142	1.55115	1.81704	0.030806	0.000458702	0.000169526
ENSMUSG00000020496	Rnf187	-1.15906	-1.32054	-1.53057	0.0164193	0.006461	0.00175178
ENSMUSG00000004642	Slbp	1.09848	-2.16211	-1.96827	0.0759306	1.88832e-05	0.0001456
ENSMUSG00000066867	Oas1e	1.49899	-1.92917	-1.28698	0.0131117	0.00318853	0.0397905
ENSMUSG00000033082	Clec1a	-1.16646	-1.69137	-1.97293	0.0477196	0.00270574	0.000754727
ENSMUSG00000030275	Etnk1	1.14231	1.46639	1.67508	0.0640866	0.00393453	0.000804363
ENSMUSG00000033420	Antxr1	-1.0624	-1.49453	-1.58779	0.18956	0.0007748	0.000235794
ENSMUSG00000034023	Fancd2	-1.02074	-1.51905	-1.55056	0.478346	0.000120384	3.12155e-05
ENSMUSG00000001520	Nrip2	-1.18424	-1.6779	-1.98703	0.00108744	0.000249094	2.72569e-05
ENSMUSG00000042810	Krba1	-1.31404	-1.5675	-2.05976	0.0886961	0.000115139	0.00833416
ENSMUSG00000057691	Zfp746	-1.17951	-1.40548	-1.65778	0.0800354	0.0101476	0.00117729
ENSMUSG00000057729	Prtn3	-1.12476	6.21081	5.52189	0.342626	1.57372e-05	1.48111e-05
ENSMUSG00000021714	Cenpk	-1.09363	-1.44441	-1.57964	0.0340822	0.000553117	0.000707441
ENSMUSG00000022877	Hrg	-1.17811	-1.41308	-1.66477	0.0199792	0.00210939	0.000358469
ENSMUSG00000026307	Scly	1.10442	2.98011	3.29129	0.354852	4.77028e-05	1.19371e-05
ENSMUSG00000027230	Creb3l1	1.57377	1.26103	1.98457	0.00265446	0.127047	0.00880106
ENSMUSG00000028128	F3	2.30639	-2.0809	1.10836	2.9312e-05	8.68053e-06	0.17935
ENSMUSG00000028394	Pole3	1.02209	-1.58028	-1.54613	0.591237	0.000148377	0.00116067
ENSMUSG00000027371	Fahd2a	-1.08612	-1.51259	-1.64286	0.175757	0.000733343	0.000384607
ENSMUSG00000029287	Tgfbr3	-1.24889	-1.21884	-1.52219	0.010641	0.0170797	0.000167802
ENSMUSG00000033762	Recql4	1.03327	-1.59442	-1.54309	0.445326	0.00021939	0.000448565
ENSMUSG00000045636	Mtus1	1.12022	1.53231	1.71652	0.07808	0.000185019	0.000435233
ENSMUSG00000050107	Haspin	-1.04439	-1.48119	-1.54694	0.45254	0.0026442	0.000112409
ENSMUSG00000032334	Loxl1	-1.54997	-1.68321	-2.60893	0.00117252	0.00124978	0.000106278
ENSMUSG00000032373	Car12	1.02526	1.67987	1.72231	0.862502	0.0046031	0.00724923
ENSMUSG00000021055	Esr2	-1.48849	-1.77304	-2.63915	2.19215e-05	5.37079e-05	4.25813e-06
ENSMUSG00000032327	Stra6	1.16166	-1.86141	-1.60237	0.534636	0.0874058	0.000491927
ENSMUSG00000021900	Btd	-1.10326	-1.53245	-1.69069	0.104709	6.13486e-05	0.00057257
ENSMUSG00000051262	Nat8f3	1.05564	-2.40886	-2.28189	0.176971	6.22398e-07	7.27096e-05
ENSMUSG00000022471	Xrcc6	-1.04863	-1.47872	-1.55062	0.0652329	9.70852e-05	0.000133727
ENSMUSG00000074802	Gas2l3	1.26378	-1.68984	-1.33714	0.19714	0.042904	0.00913147
ENSMUSG00000019564	Arid3a	1.56078	1.14192	1.78228	0.219265	0.59704	0.000269147
ENSMUSG00000020522	Mfap3	1.42314	-1.72038	-1.20887	0.0318776	0.0174679	0.176958
ENSMUSG00000034361	Cpne2	-1.10947	1.71922	1.54958	0.390831	0.00302288	0.0156981
ENSMUSG00000037572	Wdhd1	-1.01879	-1.6024	-1.63251	0.683749	6.23674e-05	0.000497254
ENSMUSG00000030346	Rad51ap1	-1.10142	-2.21417	-2.43873	0.0390705	3.94369e-05	1.62449e-05
ENSMUSG00000026389	Steap3	-1.0611	-1.45029	-1.5389	0.167948	0.000234209	0.000185822
ENSMUSG00000029381	Shroom3	-1.82042	-3.03317	-5.52163	0.000263774	0.00304515	0.000182971
ENSMUSG00000032081	Apoc3	-1.10575	-1.54481	-1.70818	0.000945647	0.000515777	0.000216343
ENSMUSG00000031543	Ank1	1.08064	1.41238	1.52627	0.272778	0.00179994	0.000199943
ENSMUSG00000037370	Enpp1	1.09957	2.2574	2.48217	0.189514	5.89517e-05	0.000103618
ENSMUSG00000021496	Pcbd2	-1.07035	-1.40289	-1.50158	0.131457	0.00278778	0.000798329
ENSMUSG00000063889	Crem	2.83887	-1.42629	1.99039	0.000137601	0.00673605	0.00438259
ENSMUSG00000037552	Plekhg2	1.07648	1.61345	1.73686	0.172411	0.00123656	0.0012991
ENSMUSG00000040596	Pogk	1.30507	6.23	8.13058	0.343874	2.90116e-05	5.599e-06
ENSMUSG00000021365	Nedd9	1.60092	-1.28677	1.24413	0.000162948	0.000894281	0.00338898
ENSMUSG00000092607	Scnm1	-1.06511	-1.51119	-1.60959	0.603127	0.0158747	0.00794543
ENSMUSG00000098557	Kctd12	1.11927	1.7683	1.97921	0.319988	0.0010833	0.000743699
ENSMUSG00000033364	Usp37	1.07302	-1.89809	-1.76892	0.453377	0.00506998	0.00205122
ENSMUSG00000079592	C1qtnf5	-1.00719	-1.50446	-1.51528	0.95768	0.00777921	0.0736526
ENSMUSG00000051727	Kctd14	-1.18863	-1.39975	-1.66378	0.0151256	0.00134612	0.000295813
ENSMUSG00000030678	Maz	-1.07643	-1.44185	-1.55205	0.0628691	0.000236784	0.000165674
ENSMUSG00000045659	Plekha7	1.01986	-1.60472	-1.57347	0.664163	2.46458e-05	0.000745355
ENSMUSG00000074283	Zfp109	-1.20212	-1.37164	-1.64888	0.0227095	0.00438042	0.000193703
ENSMUSG00000060860	Ube2s	1.17488	-1.67308	-1.42404	0.00817817	6.0345e-06	0.00108044
ENSMUSG00000003545	Fosb	2.04432	-2.1926	-1.07253	0.00324913	0.00111032	0.56865
ENSMUSG00000003545	Fosb	3.30253	-1.1908	2.77338	0.000102301	0.00923251	7.7984e-05
ENSMUSG00000020101	Vsir	-1.03649	4.10269	3.95826	0.628809	8.32981e-06	1.42916e-05
ENSMUSG00000059070	Rpl18	-1.33632	-1.70086	-2.27289	0.00050279	5.11421e-05	1.12261e-05
ENSMUSG00000038365	Fbxo25	-1.05841	1.66028	1.56866	0.563075	0.00102587	0.000394936
ENSMUSG00000110195	Pde2a	-1.00906	2.82171	2.79637	0.916443	8.47147e-06	1.51327e-05
ENSMUSG00000025044	Msr1	1.11188	4.84361	5.38552	0.433772	4.06476e-06	5.76373e-07
ENSMUSG00000031714	Gab1	-1.13775	-1.34002	-1.52461	0.0508868	0.00325793	0.000233199
ENSMUSG00000055116	Arntl	1.046	1.98094	2.07207	0.541178	0.000102079	0.000132467
ENSMUSG00000032725	Folr2	-1.27191	4.50487	3.54183	0.540526	0.00058197	0.00348487
ENSMUSG00000002781	Tmem143	1.08888	-1.50107	-1.37855	0.279816	0.00386324	0.0270861
ENSMUSG00000030826	Bcat2	-1.03547	-1.46898	-1.52109	0.269644	9.75294e-06	0.000161403
ENSMUSG00000016382	Pls3	1.07027	2.61463	2.79836	0.408538	2.73983e-05	3.80284e-05
ENSMUSG00000031959	Wdr59	-1.11372	-1.34706	-1.50025	0.0609229	0.00346541	0.000308267
ENSMUSG00000023919	Cenpq	-1.02699	-1.47543	-1.51525	0.491187	0.000553235	5.33753e-05
ENSMUSG00000075266	Cenpw	-1.00186	-1.50273	-1.50552	0.972327	0.000549592	0.00338799
ENSMUSG00000034656	Cacna1a	-1.05533	-1.43688	-1.51638	0.423428	0.00230593	0.00126301
ENSMUSG00000002031	Ift46	-1.14284	-1.31983	-1.50835	0.0400601	0.00210336	0.000346338
ENSMUSG00000036777	Anln	1.18434	-1.57728	-1.33178	0.0129746	0.000196585	0.00192085
ENSMUSG00000018593	Sparc	-1.06826	1.95892	1.83374	0.203148	1.32622e-05	8.52756e-05
ENSMUSG00000032274	Cyp19a1	1.67339	-2.30854	-1.37956	0.000122796	1.72269e-05	0.00426747
ENSMUSG00000003847	Nfat5	1.10952	1.19537	1.32629	0.24437	0.0555563	0.00135744
ENSMUSG00000086962	Gm12248	-1.29966	-1.20266	-1.56305	0.00226885	0.00377036	0.000595184
ENSMUSG00000055805	Fmnl1	-1.03641	2.07927	2.00622	0.624469	0.000859397	0.000827528
ENSMUSG00000093769	H3c14	1.56135	-2.0828	-1.33397	0.000423717	1.44435e-05	0.00424408
ENSMUSG00000009092	Derl3	1.12123	-1.53394	-1.36809	0.145999	0.00774202	0.00452167
ENSMUSG00000044921	Rassf9	1.57057	-1.46103	1.07498	0.0436468	0.00242916	0.735227
ENSMUSG00000021326	Trim27	-1.02187	-1.55508	-1.58908	0.697577	0.00240531	0.000208949
ENSMUSG00000020593	Lpin1	1.11223	3.819	4.24761	0.682269	0.000148419	1.24943e-05
ENSMUSG00000028414	Fktn	1.10759	-1.51315	-1.36616	0.46415	0.025669	0.026395
ENSMUSG00000084883	Ccdc85c	-1.07889	-1.53982	-1.66129	0.201714	0.000382979	0.00135011
ENSMUSG00000024743	Syt7	-1.06302	-2.07175	-2.20231	0.00384242	7.18336e-06	3.4912e-06
ENSMUSG00000052957	Gas1	1.24073	1.63712	2.03122	0.0479701	0.000302812	0.000150008
ENSMUSG00000021895	Arhgef3	-1.51019	1.17323	-1.28721	0.0277972	0.194239	0.140269
ENSMUSG00000033885	Pxk	1.02888	1.53943	1.58389	0.73776	0.00297039	0.000413476
ENSMUSG00000026655	Fam107b	1.02947	1.16096	1.19517	0.519275	0.0108553	0.0120738
ENSMUSG00000047911	Npm2	1.24967	-1.91128	-1.52942	0.0116399	0.000466423	4.20914e-05
ENSMUSG00000052516	Robo2	1.09998	2.43615	2.6797	0.331654	7.71612e-05	4.28086e-05
ENSMUSG00000006522	Itih3	-1.0723	3.0167	2.8133	0.508207	1.69219e-05	3.52733e-05
ENSMUSG00000021027	Ralgapa1	-1.2132	-2.86898	-3.48066	0.00880961	1.52127e-06	3.99573e-05
ENSMUSG00000023047	Amhr2	-1.03601	-1.49183	-1.54555	0.576112	0.0016464	0.00507532
ENSMUSG00000022760	Thap7	-1.20697	-1.44498	-1.74405	0.112343	0.0747414	0.00904764
ENSMUSG00000075254	Heg1	-1.02119	2.22486	2.1787	0.765192	4.90771e-06	3.96932e-05
ENSMUSG00000003992	Ssbp2	1.08904	2.24166	2.44126	0.4007	0.0186604	0.0155109
ENSMUSG00000053062	Jam2	1.19489	-1.58955	-1.33029	0.00149798	6.63676e-07	0.000565098
ENSMUSG00000071561	Cstdc5	-1.01379	7.4033	7.30263	0.956146	7.67676e-06	1.95526e-05
ENSMUSG00000024220	Zfp523	-1.21214	-1.41912	-1.72018	0.010799	0.000213592	0.00028979
ENSMUSG00000054321	Taf4b	1.06566	-1.552	-1.45637	0.0373907	0.00276318	0.00600827
ENSMUSG00000054640	Slc8a1	-1.03993	-1.76588	-1.83639	0.269126	0.00015919	3.33879e-05
ENSMUSG00000092111	Vmn2r113	-1.00468	1.78019	1.7719	0.948184	0.000797814	0.000787499
ENSMUSG00000024424	Ttc39c	1.06426	1.54194	1.64102	0.559067	0.00358069	0.00513301
ENSMUSG00000024668	Sdhaf2	-1.05615	-1.60232	-1.69229	0.155985	0.000831536	0.000455708
ENSMUSG00000024357	Sil1	-1.10432	-1.70343	-1.88112	0.105755	0.00028845	0.000436844
ENSMUSG00000025732	Mcrip2	-1.29694	-1.37025	-1.77712	0.0456082	0.0337828	0.00208419
ENSMUSG00000024588	Fech	-1.10197	1.31927	1.19719	0.352139	0.00685081	0.0609824
ENSMUSG00000061232	H2-K1	1.01979	1.10425	1.1261	0.855405	0.253248	0.337849
ENSMUSG00000041119	Pde9a	1.06266	-1.79352	-1.68776	0.205647	0.000100019	0.000507146
ENSMUSG00000024588	Fech	-1.04242	-1.44108	-1.50221	0.241383	5.20365e-05	0.000278311
ENSMUSG00000025429	Pstpip2	1.04573	6.29675	6.58472	0.84245	1.70932e-05	5.91519e-06
ENSMUSG00000036748	Cuedc2	-1.05942	-1.47325	-1.56078	0.281255	0.000360131	0.00150465
ENSMUSG00000024664	Fads3	1.14878	1.49663	1.7193	0.286826	0.00533207	0.000609066
ENSMUSG00000037847	Nmrk1	1.12242	1.72643	1.93778	0.598278	0.0223646	0.000852635
ENSMUSG00000038453	Srcin1	-1.12928	-1.53724	-1.73597	0.0575482	0.000627273	0.000346995
ENSMUSG00000091844	Gm8251	1.14203	-1.5087	-1.32106	0.00489596	2.83507e-05	0.000460858
ENSMUSG00000046761	Fam83h	1.16119	1.50731	1.75027	0.0372991	4.24402e-05	0.000200561
ENSMUSG00000037736	Limch1	-1.01828	-1.68832	-1.71919	0.772652	0.000175034	0.00175769
ENSMUSG00000051586	Mical3	-1.07396	-1.53679	-1.65044	0.115888	0.000190191	0.0001752
ENSMUSG00000042292	Mrtfa	1.14388	-1.60994	-1.40743	0.0854778	0.00157157	0.00268562
ENSMUSG00000073155	1810058I24Rik	1.18571	-1.50077	-1.26572	0.0216721	5.85525e-05	0.0116481
ENSMUSG00000076609	Igkc	-1.0016	-2.55292	-2.55701	0.972826	0.000149268	1.2293e-05
ENSMUSG00000000782	Tcf7	1.03991	-1.99537	-1.91879	0.645314	0.00295491	0.000270751
ENSMUSG00000022582	Ly6g	1.46155	1.85511	2.71134	0.144815	0.0123388	0.00259652
ENSMUSG00000003810	Mast2	-1.0217	-1.73595	-1.77362	0.80552	0.00171235	0.00839225
ENSMUSG00000024955	Esrra	1.27378	1.25508	1.59869	0.000588921	0.00111537	4.88399e-05
ENSMUSG00000110444	Gm10033	-1.20253	-1.53746	-1.84883	0.0966435	0.0118068	0.00453049
ENSMUSG00000016458	Wt1	-1.13507	-1.78142	-2.02203	0.0529106	2.73307e-05	0.00028865
ENSMUSG00000074607	Tox2	-1.3524	-3.75834	-5.0828	0.0616475	0.00619477	0.00171386
ENSMUSG00000017667	Zfp334	1.04475	-1.56287	-1.49592	0.258938	8.10019e-05	0.000585408
ENSMUSG00000053580	Tanc2	-1.05105	-1.53471	-1.61306	0.241843	0.000170048	0.00059092
ENSMUSG00000018669	Cdk5rap3	-1.37817	-1.17943	-1.62545	0.0424634	0.226068	0.00421704
ENSMUSG00000014592	Camta1	-1.11561	-1.84868	-2.0624	0.55075	0.059693	0.000988511
ENSMUSG00000039208	Metrnl	1.4135	-3.08256	-2.1808	0.000527892	5.45116e-06	4.72673e-05
ENSMUSG00000044034	Npb	-1.0266	-1.52061	-1.56106	0.547078	0.000211587	0.00074602
ENSMUSG00000039231	Suv39h1	1.03629	-1.63707	-1.57974	0.399829	9.5755e-05	0.000622049
ENSMUSG00000031342	Gpm6b	1.00229	-1.52416	-1.52068	0.973185	0.00573491	0.000990168
ENSMUSG00000000134	Tfe3	1.01809	2.05759	2.09481	0.756595	1.04215e-05	2.90804e-05
ENSMUSG00000023092	Fhl1	-1.05116	-1.60974	-1.6921	0.40929	0.000198093	0.00157603
ENSMUSG00000040434	Large2	1.10376	-1.78156	-1.61408	0.0281811	1.93118e-05	0.000131091
ENSMUSG00000074796	Slc4a11	1.10727	-1.58533	-1.43175	0.248109	0.00374748	0.0052228
ENSMUSG00000038764	Ptpn3	-1.09128	2.28266	2.09172	0.203689	0.000346204	0.000396474
ENSMUSG00000043411	Usp48	-1.03248	-1.22036	-1.26	0.774898	0.0706562	0.06775
ENSMUSG00000038070	Cntln	1.05033	-1.64919	-1.57016	0.438915	0.000307028	0.00153556
ENSMUSG00000039205	Ciz1	-1.0954	-1.55205	-1.70011	0.0659421	2.50869e-05	0.000283584
ENSMUSG00000038578	Susd1	1.06555	-1.6453	-1.54409	0.261213	0.000833853	0.00186191
ENSMUSG00000025529	Zfp711	1.0832	-1.81479	-1.67539	0.303247	0.000744626	0.00638423
ENSMUSG00000038729	Pakap	1.2167	1.26641	1.54084	0.229249	0.0685965	0.00469325
ENSMUSG00000005087	Cd44	-1.00452	4.43314	4.41321	0.94166	2.36117e-06	2.61938e-06
ENSMUSG00000075415	Fnbp1	1.02302	1.58496	1.62144	0.531353	0.000124079	6.2065e-05
ENSMUSG00000027605	Acss2	-1.05572	1.58297	1.49943	0.379383	0.000560494	0.000328004
ENSMUSG00000032802	Srxn1	2.29475	1.36347	3.12882	0.000100904	0.000495621	4.0955e-06
ENSMUSG00000050199	Lgr4	1.07	1.98891	2.12812	0.496443	0.000234339	4.24197e-05
ENSMUSG00000027254	Map1a	-1.0095	1.76251	1.74592	0.819228	2.13701e-06	4.3653e-05
ENSMUSG00000027070	Lrp2	1.15981	-2.16018	-1.86253	0.00071836	9.44352e-07	1.08332e-05
ENSMUSG00000049044	Rapgef4	-1.03174	-1.52835	-1.57685	0.500107	0.000315244	0.00077767
ENSMUSG00000026888	Grb14	-1.23673	-1.79795	-2.22357	0.00711111	0.00424793	0.000506425
ENSMUSG00000023224	Serping1	-1.05424	-1.78732	-1.88427	0.424272	0.000361641	0.000554263
ENSMUSG00000025314	Ptprj	1.00195	2.05419	2.05819	0.987779	0.000607537	0.000316888
ENSMUSG00000020923	Ubtf	-1.05885	-1.3776	-1.45867	0.128499	0.000123342	0.000456717
ENSMUSG00000020923	Ubtf	-1.15163	-1.3503	-1.55504	0.0900752	0.000679276	0.00347189
ENSMUSG00000031264	Btk	1.22759	3.63896	4.46716	0.152889	0.00016633	0.000107641
ENSMUSG00000028484	Psip1	1.03558	-1.9577	-1.89043	0.872547	0.110536	0.0461055
ENSMUSG00000025665	Rps6ka6	1.29261	-1.50852	-1.16704	0.0438814	0.00755304	0.0674509
ENSMUSG00000000318	Clec10a	1.03439	4.1938	4.33802	0.778338	1.07008e-05	9.68689e-06
ENSMUSG00000027331	Knstrn	-1.14174	-1.44236	-1.6468	0.00425513	3.51443e-05	7.53102e-05
ENSMUSG00000030276	Ttll3	1.36163	1.40101	1.90766	0.0404503	0.00169494	0.00114547
ENSMUSG00000022799	Arhgap31	1.05714	-1.6457	-1.55675	0.239407	0.000170178	0.000328775
ENSMUSG00000073940	Hbb-bt	1.0964	2.30487	2.52705	0.416116	3.1172e-05	0.000123293
ENSMUSG00000040950	Mgl2	1.05279	8.20515	8.63833	0.819644	5.14697e-06	1.31286e-06
ENSMUSG00000013236	Ptprs	-1.18636	1.52536	1.28574	0.0781391	0.000949022	0.0103697
ENSMUSG00000003518	Dusp3	1.01939	1.75102	1.78498	0.754658	9.22161e-05	0.000169279
ENSMUSG00000049807	Arhgap23	1.74304	-2.56304	-1.47044	7.04592e-05	1.42222e-05	8.59966e-05
ENSMUSG00000069793	Slfn9	1.04458	-1.76812	-1.69266	0.15298	1.20187e-05	0.00010561
ENSMUSG00000028655	Mfsd2a	-1.01364	-1.87289	-1.89844	0.863686	0.00236255	0.00140171
ENSMUSG00000001985	Grik3	1.06349	-2.13693	-2.00935	0.0427657	1.08263e-05	1.3198e-06
ENSMUSG00000002699	Lcp2	1.11098	2.03669	2.26272	0.414745	0.00183194	0.000495219
ENSMUSG00000033066	Gas7	1.41849	1.12318	1.59322	0.0438057	0.332824	0.019246
ENSMUSG00000020788	Atp2a3	1.03476	2.92165	3.0232	0.715042	2.45488e-05	2.96713e-05
ENSMUSG00000028565	Nfia	-1.07797	-1.55518	-1.67643	0.104915	0.000203238	0.00031578
ENSMUSG00000029050	Ski	1.03683	-1.6126	-1.55532	0.553596	0.0151458	0.0158367
ENSMUSG00000031389	Arhgap4	1.2981	1.6724	2.17095	0.0441218	0.00342454	0.000709729
ENSMUSG00000031431	Tsc22d3	-1.1976	-1.62214	-1.94267	0.0123726	0.000311799	0.00033906
ENSMUSG00000062866	Phactr2	-1.11355	-1.41292	-1.57335	0.0793354	0.000244044	0.000871576
ENSMUSG00000040621	Gemin8	-1.13365	-1.49577	-1.69568	0.177072	0.0168628	0.000212255
ENSMUSG00000031310	Zmym3	-1.06724	-1.51295	-1.61468	0.13982	0.000124014	0.000221111
ENSMUSG00000036890	Gtdc1	-1.0069	1.6385	1.62728	0.820423	0.00214399	0.00237198
ENSMUSG00000026971	Itgb6	1.80778	-1.09858	1.64556	0.384617	0.856444	0.0131764
ENSMUSG00000034903	Cobll1	1.37628	2.04578	2.81557	0.00731287	2.23803e-05	8.17127e-06
ENSMUSG00000034903	Cobll1	1.35986	2.37843	3.23433	0.187311	0.00324452	0.000425199
ENSMUSG00000055963	Triqk	-1.08298	-1.5483	-1.67678	0.241089	0.00105313	0.001084
ENSMUSG00000063952	Brpf3	1.01856	-1.60256	-1.57336	0.463955	0.000169488	0.000276597
ENSMUSG00000030268	Bcat1	1.02777	1.34942	1.3869	0.96387	0.576313	0.357032
ENSMUSG00000066438	Plekhd1	-1.13653	-1.45288	-1.65125	0.0761168	0.00138041	0.000524135
ENSMUSG00000050761	Gp1bb	1.03198	5.42127	5.59464	0.81534	4.36186e-06	6.68528e-06
ENSMUSG00000019889	Ptprk	1.03611	1.77564	1.83975	0.643744	0.000419227	3.63602e-05
ENSMUSG00000022682	Rrn3	-1.12616	-1.66992	-1.8806	0.119716	0.00235414	0.000740108
ENSMUSG00000057948	Unc13d	-1.21064	2.05492	1.69738	0.205549	0.000371713	0.00694806
ENSMUSG00000068284	Usf3	-1.32041	-1.78831	-2.3613	0.00301552	0.0113386	0.0011422
ENSMUSG00000079597	Cstdc4	1.2528	6.46922	8.10463	0.198448	1.70354e-05	1.08101e-05
ENSMUSG00000034610	Tut4	-1.03368	-1.50924	-1.56006	0.417166	0.000198258	0.000255721
ENSMUSG00000070420	Zscan25	1.00434	-1.51372	-1.50718	0.959621	0.0041306	0.0152971
ENSMUSG00000021913	Ogdhl	1.1504	-1.8751	-1.62995	0.0124295	3.80552e-05	8.93759e-05
ENSMUSG00000040606	Kazn	1.07857	-1.57264	-1.45807	0.393173	0.00438435	0.00515862
ENSMUSG00000048997	Atxn7l2	-1.05399	-1.43476	-1.51223	0.35995	0.0114949	0.00412091
ENSMUSG00000059540	Tcea2	1.15867	-1.66735	-1.43901	0.309386	0.0313485	0.107892
ENSMUSG00000006362	Cbfa2t3	-1.11702	-2.06671	-2.30856	0.0880804	0.000356858	4.75926e-05
ENSMUSG00000090231	Cfb	-1.20436	-1.96461	-2.36611	0.0100929	0.000307872	2.75294e-06
ENSMUSG00000020652	Cenpo	-1.00118	-1.54754	-1.54936	0.963017	5.21385e-05	0.000285734
ENSMUSG00000032531	Amotl2	2.16144	-1.50315	1.43794	0.000218365	0.0015021	0.00121189
ENSMUSG00000042942	Greb1l	1.10411	-1.817	-1.64566	0.0686011	5.17853e-05	0.000505158
ENSMUSG00000048040	Arxes2	1.06702	-1.69799	-1.59134	0.0984734	9.46503e-05	0.000162067
ENSMUSG00000071516	H2ac13	1.13259	-1.70627	-1.50652	0.0966408	0.00053152	0.00175957
ENSMUSG00000035478	Mbd3	1.12243	-1.86199	-1.65889	0.42871	0.0141642	0.00340264
ENSMUSG00000008540	Mgst1	1.09425	2.04624	2.23909	0.114803	8.96235e-06	1.07618e-05
ENSMUSG00000029718	Pcolce	-1.64321	1.68262	1.02398	0.00435135	0.00320913	0.620057
ENSMUSG00000038763	Alpk3	-1.11298	-1.38167	-1.53778	0.0758636	0.00478056	0.00240467
ENSMUSG00000030851	Ldhc	1.07252	-1.70271	-1.58758	0.195777	0.000345306	0.000609311
ENSMUSG00000034109	Golim4	1.16475	-1.03591	1.12437	0.154121	0.648907	0.0805136
ENSMUSG00000062210	Tnfaip8	1.00982	2.07578	2.09616	0.884253	0.000204442	0.000348136
ENSMUSG00000060671	Atp8b2	1.22233	1.25155	1.52981	0.193258	0.111615	0.00622359
ENSMUSG00000021156	Zmynd11	1.06334	-1.35094	-1.27046	0.391976	0.0321403	0.0287179
ENSMUSG00000070780	Rbm47	-1.00682	2.35273	2.33679	0.917496	1.39256e-05	5.11447e-06
ENSMUSG00000026556	Vangl2	1.06829	-1.50632	-1.41002	0.535561	0.0116293	0.0324768
ENSMUSG00000021156	Zmynd11	1.00876	-1.29808	-1.28681	0.831622	0.00127988	0.00434801
ENSMUSG00000037138	Aff3	1.00984	-1.63369	-1.61776	0.935417	0.0260114	0.00262562
ENSMUSG00000033174	Mgll	1.24331	1.59636	1.98476	0.0467728	0.00597864	0.00147351
ENSMUSG00000021884	Hacl1	1.02578	-1.57631	-1.53669	0.470369	1.76329e-05	0.000347954
ENSMUSG00000050751	Pgbd5	-1.23813	-1.58119	-1.95772	0.00034249	0.00010389	1.46577e-05
ENSMUSG00000037161	Mgarp	1.06813	-1.8029	-1.68791	0.176959	0.000370745	2.53615e-05
ENSMUSG00000074457	S100a16	-1.19611	2.10828	1.76261	0.0774732	0.000327251	0.00130089
ENSMUSG00000002345	Borcs8	1.0461	-1.6121	-1.54106	0.251589	8.08755e-05	0.00042007
ENSMUSG00000034758	Tle6	-1.04466	-2.08702	-2.18023	0.309389	4.60697e-05	9.98562e-05
ENSMUSG00000078964	Ces1b	-1.37036	-6.27469	-8.59858	0.073287	0.00742071	0.000513803
ENSMUSG00000029470	P2rx4	-1.04969	1.57931	1.50455	0.27939	8.81574e-05	1.36999e-05
ENSMUSG00000019768	Esr1	-1.15561	-1.33273	-1.54012	0.289472	0.0740872	0.00565583
ENSMUSG00000020053	Igf1	1.01481	-1.63506	-1.61119	0.718713	0.000543843	0.000363986
ENSMUSG00000027323	Rad51	-1.14169	-1.79982	-2.05483	0.0218437	0.0001031	8.9382e-05
ENSMUSG00000032245	Cln6	1.20067	-1.59844	-1.33129	0.0128353	0.000135438	0.00238897
ENSMUSG00000021411	Pxdc1	1.70414	1.10809	1.88834	0.00587877	0.230685	0.00395412
ENSMUSG00000015759	Cnih1	-1.34829	-1.44536	-1.94877	0.0131482	0.00799297	0.00207047
ENSMUSG00000032280	Tle3	1.28198	1.75231	2.24643	0.0286854	0.000555582	2.18605e-05
ENSMUSG00000030042	Pole4	1.14695	-1.62593	-1.41761	0.0684554	0.00223234	0.000266687
ENSMUSG00000063458	Lrmda	-1.06544	-1.44528	-1.53985	0.149663	0.00108762	1.08049e-05
ENSMUSG00000043336	Filip1l	-1.01775	1.79336	1.76209	0.854903	0.000288307	0.00170943
ENSMUSG00000074794	Arrdc3	1.88755	-1.03062	1.83148	2.22695e-05	0.803853	0.0175705
ENSMUSG00000034135	Sik3	1.01806	-1.62293	-1.59414	0.596347	7.80515e-05	0.000538459
ENSMUSG00000031534	Smim19	-1.38107	-1.38088	-1.90709	0.0168229	0.00913803	0.00110563
ENSMUSG00000028001	Fga	1.50518	-1.18708	1.26797	0.00135157	0.00481666	0.0140651
ENSMUSG00000056394	Lig1	-1.02997	-2.05692	-2.11857	0.515122	7.16641e-05	6.565e-05
ENSMUSG00000031877	Ces2g	1.05601	-2.33731	-2.21335	0.206507	6.4783e-05	2.93942e-05
ENSMUSG00000021596	Mctp1	-1.01204	-1.81287	-1.83469	0.723719	1.7825e-05	5.74377e-05
ENSMUSG00000001627	Ifrd1	1.23222	1.29913	1.60081	0.0161251	0.000765978	0.000891076
ENSMUSG00000031004	Mki67	1.04486	-1.54465	-1.47834	0.273404	6.73582e-05	0.000454015
ENSMUSG00000029207	Apbb2	1.0202	1.9283	1.96726	0.832397	0.000105579	0.00023354
ENSMUSG00000038776	Ephx1	-1.05368	-1.56969	-1.65394	0.269027	8.19268e-05	0.000516643
ENSMUSG00000033545	Znrf1	-1.16055	-1.47609	-1.71308	0.253535	0.00682746	0.0101076
ENSMUSG00000021557	Agtpbp1	-1.14303	-1.38978	-1.58857	0.150862	0.0265656	0.000359217
ENSMUSG00000072640	Lyrm9	-1.04039	-1.6112	-1.67628	0.380948	0.000128033	0.000271987
ENSMUSG00000047735	Samd9l	-1.01287	1.82013	1.79701	0.940061	0.00171812	0.00301955
ENSMUSG00000032332	Col12a1	-1.00579	2.04088	2.02912	0.935101	2.85121e-05	8.13334e-05
ENSMUSG00000020961	Ston2	1.00133	-1.59732	-1.59521	0.965596	0.000144682	3.80449e-05
ENSMUSG00000033060	Lmo7	-1.03562	-1.6763	-1.73601	0.618393	0.000697876	0.0011049
ENSMUSG00000021614	Vcan	2.28224	-1.21686	1.87551	0.000166693	0.00365279	0.000599505
ENSMUSG00000003824	Syce2	-1.00787	-2.60275	-2.62323	0.866357	0.000144768	6.3475e-07
ENSMUSG00000054509	Parp4	-1.04042	2.01873	1.9403	0.665675	0.00013857	4.95045e-05
ENSMUSG00000004207	Psap	-1.02743	1.63082	1.58729	0.70231	0.000146694	0.000478387
ENSMUSG00000026970	Rbms1	1.07198	-1.56093	-1.45611	0.53944	0.0449031	0.0541494
ENSMUSG00000003617	Cp	-1.18603	-1.70662	-2.02411	0.000538282	8.21322e-05	1.82446e-05
ENSMUSG00000002325	Irf9	-1.04163	1.78245	1.71121	0.447185	0.000130632	0.000528448
ENSMUSG00000078671	Chd2	1.26407	-1.51458	-1.19817	0.00922965	0.00116067	0.0726615
ENSMUSG00000074607	Tox2	-1.21292	-1.74323	-2.11439	0.00692731	0.000207766	5.1826e-05
ENSMUSG00000019874	Fabp7	1.0157	7.0014	7.11129	0.912951	1.93409e-06	1.16864e-06
ENSMUSG00000000693	Loxl3	1.0477	2.40746	2.52228	0.616384	0.000350385	0.000142384
ENSMUSG00000033577	Myo6	-1.18407	1.19982	1.0133	0.284697	0.503319	0.958192
ENSMUSG00000002996	Hbp1	-1.17151	2.59466	2.2148	0.0621167	5.69059e-06	5.76358e-05
ENSMUSG00000019970	Sgk1	1.28885	2.14668	2.76675	0.0828408	0.000445517	0.000110686
ENSMUSG00000027443	Cst12	-1.20745	-2.80469	-3.38653	0.000273995	2.41384e-05	4.41859e-06
ENSMUSG00000059456	Ptk2b	-1.05025	1.83529	1.74749	0.471078	6.59516e-05	0.000111295
ENSMUSG00000053580	Tanc2	-1.02377	-1.48971	-1.52512	0.731075	0.000220828	0.00626583
ENSMUSG00000060510	Zfp266	-1.16533	-1.42513	-1.66075	0.0156942	0.000721739	6.07722e-05
ENSMUSG00000043079	Synpo	-1.10349	-1.78169	-1.96608	0.0454204	0.000103446	0.000154581
ENSMUSG00000033577	Myo6	1.04336	-1.5241	-1.46077	0.352863	0.000106233	0.000962781
ENSMUSG00000026605	Cenpf	1.11595	-1.63771	-1.46755	0.0167945	5.71382e-05	0.000283741
ENSMUSG00000022636	Alcam	1.02408	6.99712	7.1656	0.863893	7.95572e-07	1.37929e-07
ENSMUSG00000025877	Hk3	1.26161	1.21383	1.53138	0.0240892	0.00789307	0.000964464
ENSMUSG00000007613	Tgfbr1	1.4864	1.76595	2.62492	0.00330681	0.000123822	5.18323e-05
ENSMUSG00000032366	Tpm1	-1.45468	1.8432	1.26708	0.00555084	0.000416962	0.00335425
ENSMUSG00000032366	Tpm1	-1.0333	1.13593	1.09933	0.791179	0.447219	0.493804
ENSMUSG00000032366	Tpm1	1.00673	1.19525	1.20329	0.922475	0.0163127	0.0317604
ENSMUSG00000024534	Sncaip	1.00804	-1.61279	-1.59993	0.817371	0.000599889	0.000275944
ENSMUSG00000021188	Trip11	-1.00319	-1.00812	-1.01133	0.93301	0.698691	0.758032
ENSMUSG00000054889	Dsp	-1.49336	-1.71161	-2.55604	0.000328528	0.000110053	1.31818e-05
ENSMUSG00000000628	Hk2	1.03785	1.62342	1.68487	0.461612	9.09783e-05	0.000141794
ENSMUSG00000030786	Itgam	1.0221	2.91141	2.97576	0.785856	3.85302e-06	4.40396e-06
ENSMUSG00000069833	Ahnak	-1.09508	1.78042	1.62583	0.163252	7.02266e-05	0.000150751
ENSMUSG00000091387	Gcnt4	-1.03331	1.50744	1.45885	0.652331	0.000658994	0.00108603
ENSMUSG00000055917	Zfp277	1.254	-1.92298	-1.53348	0.634323	0.286602	0.00590809
ENSMUSG00000036225	Kctd1	-1.06002	-1.42102	-1.50631	0.0797563	0.000329874	0.000167265
ENSMUSG00000026335	Pam	1.01681	1.78344	1.81342	0.843578	0.00133654	0.000593311
ENSMUSG00000022016	Akap11	1.10976	-1.8329	-1.65162	0.0715159	5.9891e-05	0.000492344
ENSMUSG00000027940	Tpm3	1.10701	1.90101	2.10443	0.125461	7.49532e-06	2.66741e-05
ENSMUSG00000054087	Fbxw28	1.44489	-2.24258	-1.55208	0.00180714	7.31849e-05	0.00187505
ENSMUSG00000031488	Rab11fip1	1.54115	-1.30543	1.18057	0.00046004	0.00131942	0.00198644
ENSMUSG00000028033	Kcnq5	1.05019	-1.61407	-1.53694	0.403452	0.0014058	0.00570739
ENSMUSG00000079470	Utp14b	1.37875	-1.80142	-1.30656	0.00539811	0.000973705	0.0215938
ENSMUSG00000029761	Cald1	1.32684	2.06002	2.73332	0.0614646	0.00049978	0.000169154
ENSMUSG00000029761	Cald1	1.02126	1.13228	1.15635	0.851748	0.263377	0.114158
ENSMUSG00000002845	Tmem39a	1.01244	-1.5252	-1.50647	0.951426	0.0398033	0.105138
ENSMUSG00000036452	Arhgap26	-1.031	2.68432	2.60361	0.712127	8.03478e-06	3.56318e-05
ENSMUSG00000071256	Zfp213	-1.36792	-1.60543	-2.1961	0.00526411	0.00113354	0.00024637
ENSMUSG00000054520	Sh3bp2	1.13322	1.78872	2.02701	0.017645	4.99807e-05	5.65506e-05
ENSMUSG00000061607	Mdc1	-1.05464	-1.61397	-1.70215	0.230522	3.92755e-05	0.000275204
ENSMUSG00000037679	Inf2	1.10628	1.43312	1.58542	0.225585	0.00124933	0.00125257
ENSMUSG00000062510	Nsl1	1.01773	-1.07025	-1.0516	0.830781	0.3842	0.642902
ENSMUSG00000026389	Steap3	-1.1287	-1.35863	-1.53349	0.0348527	0.00129616	0.000122334
ENSMUSG00000055553	Kxd1	-1.01601	-1.07437	-1.09157	0.480858	0.059053	0.0248829
ENSMUSG00000024937	Ehbp1l1	1.00336	1.84996	1.85618	0.971102	0.00056135	0.000585388
ENSMUSG00000019986	Ahi1	1.45912	-1.62282	-1.11219	0.00858863	0.00127158	0.243401
ENSMUSG00000024892	Pcx	1.00215	-1.69681	-1.69317	0.912549	3.7938e-06	4.34843e-05
ENSMUSG00000018830	Myh11	-1.92856	-1.47535	-2.84531	9.63034e-05	0.00120649	1.23767e-05
ENSMUSG00000029190	D5Ertd579e	1.00271	-1.69983	-1.69524	0.965907	0.000264507	0.0013215
ENSMUSG00000021846	Peli2	1.04634	-1.88619	-1.80265	0.466822	0.000776581	0.00217065
ENSMUSG00000001930	Vwf	1.27881	4.99526	6.38798	0.194166	1.63413e-05	3.91208e-06
ENSMUSG00000001435	Col18a1	1.04265	1.57806	1.64537	0.411155	0.000252712	0.000426834
ENSMUSG00000037697	Ddhd1	-1.10851	-1.40164	-1.55372	0.103318	0.00288757	0.000600939
ENSMUSG00000024921	Smarca2	1.02569	-1.55718	-1.51817	0.795905	0.0124217	0.0181622
ENSMUSG00000024187	Fam234a	-1.03387	-1.50638	-1.55741	0.441025	0.000182565	0.000605005
ENSMUSG00000022364	Tbc1d31	1.20956	-1.82487	-1.50871	0.0428239	0.00146174	0.000199163
ENSMUSG00000003283	Hck	1.14921	2.42271	2.7842	0.621673	0.00385341	0.000254241
ENSMUSG00000030263	Lrmp	1.00474	2.86408	2.87766	0.970646	0.00031813	0.00031771
ENSMUSG00000089945	Pakap	1.18998	1.50746	1.79385	0.040564	0.000572725	0.000255802
ENSMUSG00000032965	Ift57	-1.03061	-1.49744	-1.54328	0.387674	0.000258874	0.000101371
ENSMUSG00000037031	Tspan15	1.12665	-1.78174	-1.58146	0.18772	0.000421249	0.00626187
ENSMUSG00000031274	Col4a5	-1.12646	-1.5472	-1.74286	0.393407	0.0694098	0.00314452
ENSMUSG00000022390	Zc3h7b	1.18117	-1.97887	-1.67536	0.131562	0.00297254	0.000312498
ENSMUSG00000037112	Sik2	1.08864	-1.57904	-1.45047	0.206836	0.00198758	0.000112099
ENSMUSG00000026478	Lamc1	-1.05694	1.52614	1.44392	0.432544	0.000772659	0.00189189
ENSMUSG00000023951	Vegfa	1.6323	-1.22174	1.33605	0.00440705	0.00418867	0.0323203
ENSMUSG00000015950	Ncf1	-1.02384	3.87214	3.78198	0.748685	2.9658e-05	4.08994e-05
ENSMUSG00000039153	Runx2	-1.01346	2.10348	2.07555	0.795087	5.38831e-05	4.49187e-05
ENSMUSG00000037822	Smim14	-1.1046	-1.71934	-1.89918	0.261443	0.0102402	0.000637019
ENSMUSG00000060743	H3f3a	1.27712	-1.566	-1.2262	0.0241265	0.0011311	0.04435
ENSMUSG00000032366	Tpm1	-1.5527	1.29254	-1.20128	0.000296946	0.00527633	0.00383147
ENSMUSG00000037697	Ddhd1	-1.00176	-1.44237	-1.4449	0.973675	0.000530357	0.00273355
ENSMUSG00000029304	Spp1	1.06345	5.02214	5.34079	0.698237	5.23453e-05	4.04802e-05
ENSMUSG00000038943	Prc1	1.01017	-1.32051	-1.30722	0.879778	0.00241372	0.0204013
ENSMUSG00000022952	Runx1	1.34948	1.84691	2.49238	0.0350749	0.000843645	0.000293403
ENSMUSG00000038943	Prc1	1.11131	-1.39663	-1.25674	0.0637743	0.000574018	0.01055
ENSMUSG00000031543	Ank1	-1.11584	-3.94774	-4.40506	0.574928	0.0105211	0.00580608
ENSMUSG00000038943	Prc1	1.04745	-1.88015	-1.79498	0.707367	0.000374798	0.0218936
ENSMUSG00000092225	Gm2381	-1.07017	-1.70289	-1.82238	0.36959	0.000209723	0.0031419
ENSMUSG00000026028	Trak2	-1.84654	-1.094	-2.02011	0.000452265	0.122011	0.00027889
ENSMUSG00000009569	Mrtfb	-1.116	-1.52548	-1.70243	0.0378802	3.43132e-06	0.000266233
ENSMUSG00000021091	Serpina3n	-1.06846	-1.78601	-1.90827	0.160268	0.0002206	5.92311e-05
ENSMUSG00000022120	Obi1	-1.13954	-2.07969	-2.3699	0.0649119	0.000165014	9.52751e-05
ENSMUSG00000027322	Siglec1	1.04629	1.51822	1.58849	0.691818	0.00454943	0.0031146
ENSMUSG00000027995	Tlr2	1.01473	1.92136	1.94966	0.897579	0.000336918	0.00101802
ENSMUSG00000031562	Dctd	-1.13132	-1.35376	-1.53154	0.0173094	5.11336e-06	0.000323263
ENSMUSG00000038510	Rpf2	-1.09628	-1.37568	-1.50813	0.0929354	0.0035288	9.89429e-05
ENSMUSG00000032714	Syde1	1.11005	1.39687	1.55059	0.219843	0.00640729	0.00195276
ENSMUSG00000060301	2610008E11Rik	1.08423	-1.79317	-1.65387	0.745349	0.0887278	0.0259887
ENSMUSG00000042286	Stab1	-1.01064	2.71605	2.68747	0.882534	4.31305e-05	2.98817e-05
ENSMUSG00000037254	Itih2	-1.00158	1.86165	1.85872	0.983147	0.000113186	3.81863e-05
ENSMUSG00000022353	Mtss1	-1.08331	1.8714	1.72748	0.41475	0.00143625	0.0020905
ENSMUSG00000040040	Ift88	-1.04976	-1.43948	-1.5111	0.394387	0.000551752	0.00181074
ENSMUSG00000055553	Kxd1	-1.14843	1.52564	1.32846	0.394218	0.00608745	0.0593545
ENSMUSG00000029413	Naaa	-1.05017	2.09912	1.99883	0.275544	0.000280098	0.000390878
ENSMUSG00000010660	Plcd1	1.0661	-1.68921	-1.58447	0.665827	0.0335406	0.00925122
ENSMUSG00000024646	Cyb5a	1.07793	-1.81686	-1.68552	0.259139	0.000168622	0.00113505
ENSMUSG00000059834	Sclt1	-1.07517	-1.41907	-1.52574	0.148129	0.000413344	0.000450587
ENSMUSG00000061758	Akr1b10	1.07528	1.61414	1.73564	0.222454	4.98576e-05	0.00021013
ENSMUSG00000026305	Lrrfip1	1.43329	1.70364	2.44181	0.00325399	3.54892e-05	1.03024e-05
ENSMUSG00000069601	Ank3	-1.05199	-1.26047	-1.32601	0.276764	0.000991364	0.00369128
ENSMUSG00000069601	Ank3	-1.00048	-1.6119	-1.61269	0.997253	0.0682205	0.0200888
ENSMUSG00000021662	Arhgef28	1.0538	-1.55735	-1.47784	0.309145	0.000814582	0.00122017
ENSMUSG00000035505	Cox18	1.03773	-1.52581	-1.47034	0.554983	0.00107739	0.00457404
ENSMUSG00000027016	Zfp385b	1.00443	-1.9121	-1.90366	0.928053	1.97548e-05	0.000517863
ENSMUSG00000022025	Cnmd	-1.07591	-1.52246	-1.63803	0.337447	0.00279079	0.00148922
ENSMUSG00000028487	Bnc2	1.21023	-1.9005	-1.57036	0.0280667	0.000131122	0.00443661
ENSMUSG00000028059	Arhgef2	1.05643	1.75797	1.85718	0.443599	0.000142462	0.000409758
ENSMUSG00000028776	Tinagl1	-1.79094	2.21626	1.23748	0.0014576	3.85448e-05	0.00901219
ENSMUSG00000091625	Lsm5	1.25717	1.61983	2.03641	0.388713	0.0123101	0.0094317
ENSMUSG00000024921	Smarca2	-1.03239	-1.32303	-1.36588	0.456669	0.00102869	0.000558364
ENSMUSG00000040423	Rc3h1	-1.13071	-1.35625	-1.53352	0.237971	0.00248087	0.0151804
ENSMUSG00000031399	Fam3a	-1.13199	-1.55689	-1.76238	0.0180363	0.000251005	0.000221809
ENSMUSG00000039621	Prex1	1.08932	1.4475	1.57679	0.390311	0.00996192	0.00114547
ENSMUSG00000046311	Zfp62	1.05468	-1.65428	-1.56851	0.300364	0.000391267	0.000697602
ENSMUSG00000001036	Epn2	-1.04941	-1.53378	-1.60957	0.310005	0.000239202	0.000401172
ENSMUSG00000005338	Cadm3	1.55629	-1.72891	-1.11092	7.56985e-05	4.62617e-05	0.0842839
ENSMUSG00000032999	Nlrp4f	-1.10178	-1.73615	-1.91285	0.222669	0.00303651	0.000249032
ENSMUSG00000094441	Zfp955a	-1.12987	-1.33621	-1.50974	0.0719071	2.9126e-06	0.00208088
ENSMUSG00000000440	Pparg	-1.12001	-1.8183	-2.03652	0.0430058	0.000322056	0.000189166
ENSMUSG00000000628	Hk2	-1.11336	1.48139	1.33056	0.127909	0.00142762	0.00146325
ENSMUSG00000048915	Efna5	-1.1462	-1.41086	-1.61713	0.111053	0.0064059	0.00119884
ENSMUSG00000015337	Endog	-1.03897	-1.45542	-1.51213	0.339909	3.04216e-05	0.000548063
ENSMUSG00000078452	Raet1a	1.3033	-2.28828	-1.75576	0.00339358	1.60182e-05	0.000381758
ENSMUSG00000078452	Raet1c	1.22742	-1.57693	-1.28476	0.165258	0.0102125	0.113479
ENSMUSG00000035547	Capn5	1.04112	-1.51236	-1.45263	0.434137	0.00021378	0.00148063
ENSMUSG00000032484	Ngp	1.02106	6.83562	6.9796	0.879714	9.2204e-06	6.02271e-06
ENSMUSG00000056749	Nfil3	1.20538	1.65946	2.00028	0.0959086	0.000541033	0.000939872
ENSMUSG00000035064	Eef2k	-2.3018	-1.12106	-2.58044	2.51937e-06	0.00725249	1.12671e-06
ENSMUSG00000026360	Rgs2	2.28137	-1.82021	1.25336	1.27354e-05	3.20442e-05	0.0130261
ENSMUSG00000053475	Tnfaip6	4.44988	-1.7647	2.52161	3.6975e-06	1.23839e-05	0.000123979
ENSMUSG00000032470	Mras	1.23024	-1.9672	-1.59904	0.00163641	0.000390149	0.00202466
ENSMUSG00000028249	Sdcbp	1.64067	1.26315	2.07241	0.00090224	0.00318266	0.000275168
ENSMUSG00000005069	Pex5	1.03687	1.62927	1.68933	0.652282	0.000173807	0.000417846
ENSMUSG00000040552	C3ar1	-1.24062	7.88096	6.35245	0.508258	4.84625e-05	0.000146956
ENSMUSG00000030722	Nfatc2ip	1.01804	-1.51837	-1.49146	0.638961	8.17795e-05	0.000456942
ENSMUSG00000072941	Sod3	-1.16135	-1.44921	-1.68304	0.0194923	0.00135467	0.000235489
ENSMUSG00000019303	Psmc3ip	-1.05499	-1.68698	-1.77975	0.200387	7.02891e-05	7.12082e-05
ENSMUSG00000017969	Ptgis	1.02427	-1.51199	-1.47617	0.557101	0.000184091	0.000482233
ENSMUSG00000072772	Grcc10	-1.05284	-1.51372	-1.5937	0.233397	0.000442656	9.2599e-05
ENSMUSG00000030103	Bhlhe40	1.40189	1.26282	1.77033	0.0121935	0.0082423	0.00130091
ENSMUSG00000032113	Chek1	1.01294	-1.92679	-1.90217	0.741623	1.50837e-05	0.000161638
	Ear3	1.01193	2.85051	2.88451	0.856899	6.57873e-05	4.87362e-05
ENSMUSG00000051022	Hs3st1	2.20044	-1.52425	1.44362	0.000133876	0.000457278	0.00752086
ENSMUSG00000030096	Slc6a6	1.58488	-1.75335	-1.1063	0.00119453	0.000224981	0.157742
ENSMUSG00000024942	Capn1	-1.05042	1.86977	1.78001	0.441904	2.40948e-05	7.97088e-05
ENSMUSG00000026664	Phyh	-1.06914	-1.45438	-1.55493	0.24945	0.00128088	0.000879341
ENSMUSG00000026278	Bok	-1.05046	-1.44499	-1.5179	0.316546	0.00081623	0.00288517
ENSMUSG00000069324	Gm5096	-1.27976	-1.19273	-1.52641	0.0374738	0.11345	0.000681216
ENSMUSG00000025510	Cd151	1.04666	1.75221	1.83397	0.414746	1.81385e-05	3.99682e-05
ENSMUSG00000022148	Fyb	1.06368	3.04805	3.24217	0.698796	0.000173333	2.90774e-05
ENSMUSG00000067336	Bmpr2	1.06545	-2.07821	-1.95054	0.0765011	4.61533e-06	3.82998e-05
ENSMUSG00000054387	Mdm4	1.19283	-2.1205	-1.77771	0.404693	0.0429821	0.103323
ENSMUSG00000067276	Capn6	1.09998	-2.72302	-2.47552	0.749318	0.00193839	0.0984601
ENSMUSG00000021537	Cetn3	-1.12938	-1.6255	-1.8358	0.0348009	0.000120107	0.000101062
ENSMUSG00000041773	Enc1	2.43071	-3.18061	-1.30851	0.0254277	6.72671e-05	0.594053
ENSMUSG00000020027	Socs2	-1.00422	-1.64438	-1.65132	0.927734	0.00134713	0.000435488
ENSMUSG00000039910	Cited2	1.76802	1.26631	2.23886	0.00419146	0.0198664	0.000181075
ENSMUSG00000040809	Chil3	-1.08568	4.10865	3.78439	0.668911	5.18798e-05	4.62307e-05
ENSMUSG00000050675	Gp1ba	1.07229	2.57661	2.76288	0.306425	4.29845e-07	1.16674e-05
ENSMUSG00000059363	Fxn	-1.13059	-1.52848	-1.72809	0.00125182	0.000211443	7.64338e-05
ENSMUSG00000020893	Per1	1.29886	1.26865	1.6478	0.00819552	0.00383306	0.000766997
ENSMUSG00000017009	Sdc4	-1.38435	2.73452	1.9753	0.29802	0.00125979	0.0191146
ENSMUSG00000028101	Pias3	-1.37886	-1.11285	-1.53447	0.0273659	0.363748	0.0213021
ENSMUSG00000034974	Dapk3	1.07215	1.49129	1.5989	0.266694	0.000684507	0.000391517
ENSMUSG00000042622	Maff	2.01812	-1.57153	1.28417	5.08628e-05	0.00021381	0.00282341
ENSMUSG00000020689	Itgb3	-1.03639	3.45472	3.3334	0.657324	7.89478e-06	8.52224e-06
ENSMUSG00000057469	E2f6	-1.0773	-1.4395	-1.55077	0.53181	0.055543	0.00260072
ENSMUSG00000064326	Siva1	-1.01463	-1.66689	-1.69128	0.843149	0.00206843	0.000576593
ENSMUSG00000038729	Pakap	1.18448	1.69066	2.00255	0.131659	0.000767432	0.000416974
ENSMUSG00000025889	Snca	1.03643	2.09512	2.17144	0.637505	0.000133808	0.000122669
ENSMUSG00000044393	Dsg2	-1.10816	1.64437	1.48387	0.182101	0.000608602	2.57473e-05
ENSMUSG00000034285	Nipsnap1	1.02347	-1.50156	-1.46713	0.693332	0.00160496	0.000897651
ENSMUSG00000036078	Sigmar1	1.50778	-1.48079	1.01823	0.00232113	0.000493661	0.806563
ENSMUSG00000020897	Aurkb	1.16657	-1.74604	-1.49672	0.040949	9.43126e-05	0.00269096
ENSMUSG00000005800	Mmp8	1.05922	1.61843	1.71427	0.467318	0.000530682	6.21262e-05
ENSMUSG00000026480	Ncf2	1.05779	1.82676	1.93232	0.576818	0.000426638	0.000263892
ENSMUSG00000026938	Fcna	1.05323	4.67788	4.92689	0.755671	6.01681e-05	8.10243e-05
ENSMUSG00000017716	Birc5	1.00245	-1.69136	-1.68723	0.95619	1.26391e-05	0.000541839
ENSMUSG00000020475	Pgam2	-1.0101	-2.38586	-2.40997	0.915005	0.000586053	0.003758
ENSMUSG00000074934	Grem1	1.0755	1.43974	1.54845	0.0968453	0.00394095	0.00299946
ENSMUSG00000026196	Bard1	1.04036	-1.82196	-1.75129	0.47408	0.00046072	0.00029702
ENSMUSG00000022102	Dok2	-1.00324	2.84296	2.83377	0.977695	9.98214e-05	7.46197e-05
ENSMUSG00000029201	Ugdh	1.04767	2.25331	2.36072	0.510662	9.98428e-06	2.59498e-05
ENSMUSG00000058669	Nkx2-9	-1.18717	4.14943	3.49522	0.0480942	3.44487e-06	9.33119e-06
ENSMUSG00000001751	Naglu	-1.05163	-1.5914	-1.67357	0.281059	0.00118545	9.65208e-05
ENSMUSG00000038816	Ctnnal1	1.14211	-1.6069	-1.40695	0.0840067	0.00140688	0.00073958
ENSMUSG00000005103	Wdr1	1.02416	1.49901	1.53523	0.668191	0.000171209	0.000220781
ENSMUSG00000050397	Foxl2	-1.15167	-2.33657	-2.69095	0.0122446	1.04996e-05	2.15246e-05
ENSMUSG00000036023	Parp2	1.00193	-1.59934	-1.59627	0.965269	9.25185e-05	0.000902565
ENSMUSG00000030413	Pglyrp1	-1.08033	3.48845	3.22905	0.72611	4.62413e-05	0.000161799
ENSMUSG00000031880	Rrad	1.30224	1.28919	1.67884	0.116824	0.0128146	0.011167
ENSMUSG00000028381	Ugcg	1.16437	-1.5282	-1.31246	0.142682	0.00422258	0.0166533
ENSMUSG00000030528	Blm	1.01525	-1.53222	-1.5092	0.85349	0.00616609	0.00111345
ENSMUSG00000026761	Orc4	1.01386	-2.22115	-2.19079	0.811159	0.000467137	0.000877766
ENSMUSG00000056091	St3gal5	1.03242	-1.84686	-1.78887	0.433441	3.49941e-05	0.000426704
ENSMUSG00000025950	Idh1	-1.08137	1.74622	1.61482	0.18651	2.50175e-05	0.000166253
ENSMUSG00000024750	Zfand5	1.7934	1.08698	1.94939	0.000332028	0.0937297	0.000287472
ENSMUSG00000020432	Tcn2	-1.0637	1.60991	1.51351	0.357574	0.00157776	0.00543058
ENSMUSG00000021190	Lgmn	-1.02607	2.21645	2.16012	0.728012	2.95277e-05	3.50211e-05
ENSMUSG00000029369	Afm	-1.23171	-2.36286	-2.91036	0.0321861	0.00174082	1.07208e-05
ENSMUSG00000025609	Mkln1	1.06203	-1.53826	-1.44841	0.093574	4.96355e-05	0.000151749
ENSMUSG00000030707	Coro1a	1.06884	4.73154	5.05726	0.551283	5.08627e-06	6.22424e-06
ENSMUSG00000035896	Rnase1	1.15016	-2.18105	-1.8963	0.302458	0.0056679	0.00671929
ENSMUSG00000011179	Odc1	1.93634	-1.82568	1.06062	0.000234148	0.000260951	0.457937
ENSMUSG00000027562	Car2	1.15599	2.35849	2.72638	0.121081	2.31081e-05	1.67956e-05
ENSMUSG00000024164	C3	-1.32663	-1.24912	-1.65712	0.00113209	0.00150788	0.000103738
ENSMUSG00000021250	Fos	1.69541	-1.76292	-1.03982	0.00466195	0.00207496	0.683341
ENSMUSG00000060802	B2m	-1.03785	1.54386	1.48755	0.640446	0.000212648	0.00195769
ENSMUSG00000061232	H2-K1	-1.11584	2.01633	1.80701	0.102573	1.99722e-05	3.38137e-05
ENSMUSG00000052305	Hbb-b1	1.05641	2.3059	2.43597	0.716217	6.94834e-05	0.000697469
ENSMUSG00000031762	Mt2	-1.10331	2.56399	2.32391	0.151819	2.55112e-06	1.52754e-05
ENSMUSG00000031765	Mt1	-1.03293	1.73702	1.68164	0.621728	1.26047e-05	0.000218736
ENSMUSG00000061780	Cfd	-1.11418	-1.85732	-2.06939	0.359912	0.0128937	0.000153072
ENSMUSG00000061232	H2-K1	1.40372	1.00658	1.41297	0.00277228	0.85303	0.00143845
ENSMUSG00000062515	Fabp4	-1.0252	1.59606	1.55683	0.738542	0.00706484	0.00583031
ENSMUSG00000025574	Tk1	-1.18442	-1.40315	-1.66193	0.0348905	0.0024989	0.000347827
ENSMUSG00000002603	Tgfb1	1.13207	3.4781	3.93744	0.21885	3.60545e-05	1.56013e-05
ENSMUSG00000061232	H2-K1	1.05767	1.09533	1.15849	0.466085	0.140904	0.0831777
ENSMUSG00000041607	Mbp	-1.07683	6.01913	5.58967	0.537014	1.84853e-06	9.17093e-07
ENSMUSG00000040026	Saa3	1.12541	1.49142	1.67846	0.294389	0.00775588	0.00187398
ENSMUSG00000006574	Slc4a1	1.23707	1.76914	2.18856	0.00550132	1.63592e-05	1.28398e-05
ENSMUSG00000067702	Tuba3a	-1.00759	1.54399	1.53235	0.936263	0.00110438	0.00508447
ENSMUSG00000052684	Jun	3.29868	-1.72431	1.91304	4.32279e-05	0.000449958	6.71904e-05
ENSMUSG00000032080	Apoa4	-1.09392	-2.38876	-2.61312	0.0162655	9.1931e-06	1.84416e-05
ENSMUSG00000028970	Abcb1b	-1.15105	1.85243	1.60934	0.100976	0.000128988	0.000693503
ENSMUSG00000026395	Ptprc	1.13872	2.12917	2.42453	0.200647	6.53443e-05	0.000125802
ENSMUSG00000032418	Me1	1.19777	1.43477	1.71852	0.0497667	0.000825433	0.00023902
ENSMUSG00000021822	Plau	1.37942	1.30018	1.79349	0.00601395	0.00171036	0.000348661
ENSMUSG00000061808	Ttr	1.3615	-3.28521	-2.41294	0.00595318	3.91012e-05	0.000777866
ENSMUSG00000032231	Anxa2	-1.03662	2.23904	2.15995	0.636229	3.38538e-05	5.83578e-05
ENSMUSG00000025747	Tyms	1.00654	-1.50105	-1.4913	0.891852	0.000228562	0.000848674
ENSMUSG00000029368	Alb	-1.47335	-3.97422	-5.85541	0.000808951	2.99763e-06	2.18652e-05
ENSMUSG00000058207	Serpina3k	-1.35222	-2.89625	-3.91636	0.0018321	1.08291e-05	2.26126e-05
ENSMUSG00000049321	Zfp2	-1.29799	-2.12711	-2.76096	0.0154536	0.00149023	3.44607e-05
ENSMUSG00000038418	Egr1	1.79785	-1.42585	1.2609	9.2632e-05	0.000555846	0.00347872
ENSMUSG00000032496	Ltf	-1.01136	4.10093	4.05485	0.91845	7.1139e-06	8.33008e-06
ENSMUSG00000025150	Cbr2	1.05372	3.34923	3.52914	0.596491	1.14036e-05	4.4033e-06
ENSMUSG00000031503	Col4a2	-1.00347	2.7729	2.7633	0.987038	0.00150198	0.000714943
ENSMUSG00000041959	S100a10	-1.0604	3.27464	3.08812	0.559511	2.10342e-05	3.0047e-05
ENSMUSG00000069516	Lyz2	-1.02713	8.81307	8.58032	0.849881	6.49019e-06	6.50024e-06
ENSMUSG00000052837	Junb	4.35181	-1.47048	2.95946	6.38058e-06	9.10904e-05	2.05522e-05
ENSMUSG00000020681	Ace	-1.06769	2.06264	1.93188	0.430937	4.00147e-05	0.000209614
ENSMUSG00000006818	Sod2	-1.08578	-1.38407	-1.5028	0.056945	0.000321082	0.000716963
ENSMUSG00000005681	Apoa2	-1.11428	-1.68923	-1.88227	0.156151	0.00470029	0.00135985
ENSMUSG00000085795	Zfp703	1.575	-1.72654	-1.09622	0.000331646	3.7749e-05	0.13072
ENSMUSG00000026536	Ifi211	1.1912	2.70587	3.22323	0.216761	0.000966227	0.000799937
ENSMUSG00000073489	Ifi204	1.87411	-1.06454	1.76049	0.438638	0.91644	0.000498188
ENSMUSG00000024659	Anxa1	-1.00841	3.47604	3.44706	0.921549	8.24611e-06	1.50453e-05
ENSMUSG00000028654	Mycl	-1.80527	-2.50634	-4.52464	0.000367631	2.2031e-05	4.26681e-05
ENSMUSG00000005397	Nid1	-1.01997	1.75964	1.72518	0.758862	4.82305e-05	0.000229861
ENSMUSG00000021939	Ctsb	1.04737	1.48056	1.55069	0.468152	0.00130099	0.000607672
ENSMUSG00000028367	Txn1	-1.05783	1.5399	1.45572	0.376237	2.29938e-05	0.00114296
ENSMUSG00000004948	Zp3	-1.59052	-1.72536	-2.74422	0.00318043	0.000145747	0.000460993
ENSMUSG00000038387	Rras	1.07983	1.76931	1.91056	0.299423	0.000535846	0.000474363
ENSMUSG00000010095	Slc3a2	1.02428	1.51573	1.55253	0.705253	0.000422181	0.00174569
ENSMUSG00000069308	H2bc22	1.15235	-1.58378	-1.37439	0.00530167	0.000165311	0.000983872
ENSMUSG00000058385	H2bc8	1.17387	-1.61561	-1.37632	0.000719035	1.20628e-05	0.000281569
ENSMUSG00000096210	H1f0	1.00101	-1.58756	-1.58596	0.98258	0.000138054	0.000761003
ENSMUSG00000001506	Col1a1	1.06197	-1.74226	-1.6406	0.244531	0.000115795	0.000363973
ENSMUSG00000020649	Rrm2	-1.00193	-1.99781	-2.00166	0.946517	1.05081e-05	6.48926e-05
ENSMUSG00000009350	Mpo	1.00138	2.54975	2.55327	0.985851	1.82107e-05	1.85618e-05
ENSMUSG00000026822	Lcn2	1.0042	8.1765	8.21081	0.978279	1.72855e-06	1.35141e-06
ENSMUSG00000001128	Cfp	-1.12396	2.88653	2.56817	0.234635	3.59677e-05	1.93988e-05
ENSMUSG00000000555	Itga5	1.10393	2.07865	2.29468	0.217898	5.04485e-05	5.59574e-05
ENSMUSG00000000290	Itgb2	1.10231	3.98178	4.38916	0.399418	4.77368e-06	6.82167e-06
ENSMUSG00000001131	Timp1	1.13559	2.64481	3.00341	0.493384	9.93631e-05	0.000212374
ENSMUSG00000026542	Apcs	-1.12144	-1.88304	-2.11171	0.159087	0.00125272	0.000356633
ENSMUSG00000062345	Serpinb2	-1.08249	2.49335	2.30334	0.209048	3.71044e-06	3.01866e-05
ENSMUSG00000028222	Calb1	-1.069	-1.61574	-1.72723	0.300066	0.000947076	0.00155115
ENSMUSG00000039899	Fgl2	1.01978	2.7922	2.84743	0.869773	0.000171712	0.000144422
ENSMUSG00000023034	Nr4a1	2.90141	-1.86882	1.55254	0.000297202	0.000416378	0.0241399
ENSMUSG00000026879	Gsn	-1.04641	1.65563	1.5822	0.452688	6.12207e-05	0.000295984
ENSMUSG00000027556	Car1	1.06143	1.85505	1.96901	0.437868	6.98368e-05	9.3562e-05
ENSMUSG00000001025	S100a6	1.00314	2.36269	2.3701	0.967058	0.000158966	7.04625e-05
ENSMUSG00000036905	C1qb	1.03366	1.70748	1.76496	0.741192	0.00198068	0.00046773
ENSMUSG00000043716	Rpl7	-1.38317	-1.62074	-2.24177	0.00357781	0.000281375	0.000165076
ENSMUSG00000041329	Atp1b2	1.01346	1.69392	1.71673	0.819298	0.000850782	0.000988585
ENSMUSG00000028874	Fgr	4.12596	-3.23788	1.27428	0.000111082	0.000170352	0.0162472
ENSMUSG00000071076	Jund	1.72156	1.35315	2.32952	0.00116876	0.00256835	0.000209137
ENSMUSG00000026473	Glul	1.04044	2.12298	2.20882	0.529346	0.000128924	5.89191e-05
ENSMUSG00000030921	Trim30a	-1.52017	3.26544	2.14808	0.0168018	8.03784e-05	0.000568943
ENSMUSG00000040562	Gstm2	-1.08526	-1.4049	-1.52468	0.0150395	2.59567e-05	6.41139e-05
ENSMUSG00000036181	H1f2	1.02258	-2.94677	-2.88171	0.540907	1.21176e-05	3.82082e-05
ENSMUSG00000068220	Lgals1	-1.06713	2.27567	2.13252	0.284464	7.76735e-06	2.73561e-05
ENSMUSG00000050335	Lgals3	-1.02557	5.16526	5.03647	0.875412	3.25676e-05	3.67505e-05
ENSMUSG00000030246	Ldhb	1.07281	-1.5872	-1.47949	0.104274	2.99567e-05	0.000528341
ENSMUSG00000076441	Ass1	1.51853	-1.26336	1.20198	0.00106865	0.00285197	0.0218562
ENSMUSG00000046711	Hmga1	-1.48247	1.94398	1.31131	0.259941	0.0271771	0.294129
ENSMUSG00000046711	Hmga1	1.27593	2.10443	2.68509	0.0270432	5.60892e-05	2.05333e-05
ENSMUSG00000090877	Hspa1b	-1.057	-1.47505	-1.55913	0.621681	0.029794	0.0212382
ENSMUSG00000027931	Npr1	1.37541	1.24704	1.71519	0.0888768	0.108598	0.00125993
ENSMUSG00000028195	Ccn1	1.09163	1.91891	2.09474	0.20855	1.14455e-05	6.95041e-05
ENSMUSG00000056201	Cfl1	1.0036	1.53012	1.53563	0.954641	8.18246e-05	0.000667644
ENSMUSG00000020592	Sdc1	1.26473	3.86843	4.89251	0.0674113	1.10986e-05	1.42225e-05
ENSMUSG00000031748	Gnao1	1.09852	1.43088	1.57186	0.289223	0.002196	0.000431742
ENSMUSG00000046532	Ar	-1.32494	-1.67191	-2.21518	0.00115555	4.1819e-05	5.33621e-05
ENSMUSG00000027249	F2	-1.21018	-1.3367	-1.61765	0.0290831	0.00545894	0.000661164
ENSMUSG00000018819	Lsp1	1.07465	4.09241	4.39792	0.543596	2.66998e-05	1.97769e-05
ENSMUSG00000049775	Tmsb4x	1.00055	5.47599	5.47901	0.996523	2.94893e-05	2.44804e-05
ENSMUSG00000026728	Vim	1.02544	2.68397	2.75225	0.770304	4.87733e-05	4.53915e-05
ENSMUSG00000030911	Zp2	-1.73611	-2.27615	-3.95164	6.5828e-05	1.79024e-05	7.29629e-06
ENSMUSG00000058715	Fcer1g	1.11342	5.17483	5.76177	0.650602	8.03611e-05	8.36023e-05
ENSMUSG00000059481	Plg	-1.14201	-1.4269	-1.62954	0.031265	0.000219604	0.000482293
ENSMUSG00000027940	Tpm3	-1.01607	1.39752	1.37542	0.698837	0.000370083	0.000980955
ENSMUSG00000052131	Akr1b7	-1.04594	2.66493	2.54789	0.465798	8.46354e-05	0.000116314
ENSMUSG00000035540	Gc	-1.3819	-1.93057	-2.66785	0.00104961	0.00015034	9.18768e-06
ENSMUSG00000030605	Mfge8	-1.04947	1.53543	1.46305	0.497786	0.000360657	0.00238432
ENSMUSG00000037820	Tgm2	1.00004	1.50797	1.50804	0.999381	0.00017913	0.000752591
ENSMUSG00000021728	Emb	1.13717	6.29216	7.15527	0.354099	8.74078e-07	7.2347e-07
ENSMUSG00000047250	Ptgs1	1.19745	1.96594	2.35413	0.0655204	4.45405e-05	5.80024e-05
ENSMUSG00000026034	Clk1	1.56505	-1.78878	-1.14296	0.000380886	1.35928e-05	0.0734941
ENSMUSG00000071178	Serpina1b	-1.42243	-2.54275	-3.61688	0.00225305	2.66847e-05	8.00138e-05
ENSMUSG00000050953	Gja1	-1.03474	-1.87278	-1.93783	0.623394	8.91743e-05	0.00117617
ENSMUSG00000032060	Cryab	4.69169	-1.98851	2.3594	0.0184689	0.0640989	0.106253
ENSMUSG00000021127	Zfp36l1	2.6193	-1.94259	1.34836	3.41863e-05	3.13711e-05	0.00583041
ENSMUSG00000057400	Ces1c	-1.32603	-2.54692	-3.37728	4.08057e-05	2.07332e-08	5.41209e-07
ENSMUSG00000030268	Bcat1	1.11321	-1.02032	1.09104	0.0335698	0.462239	0.107859
ENSMUSG00000062867	Impdh2	-1.01041	-1.52666	-1.54255	0.684344	3.16913e-05	0.000109993
ENSMUSG00000053279	Aldh1a1	-1.18437	-1.47042	-1.74152	0.00358888	1.20218e-05	6.7487e-05
ENSMUSG00000027871	Hsd3b1	1.35368	-2.01995	-1.49219	0.000344681	8.99657e-07	0.000538192
ENSMUSG00000042228	Lyn	1.02606	2.72854	2.79965	0.780557	1.23226e-05	4.55805e-05
ENSMUSG00000028465	Tln1	-1.03744	1.50098	1.44681	0.406752	0.000292559	0.000416449
ENSMUSG00000052397	Ezr	1.12862	1.62476	1.83374	0.0578622	9.94008e-05	0.000122025
ENSMUSG00000031207	Msn	1.04532	1.7332	1.81176	0.452298	4.36804e-05	8.29659e-05
ENSMUSG00000054612	Mgmt	-1.07483	-1.80975	-1.94517	0.498702	0.0132245	0.000206204
ENSMUSG00000056054	S100a8	1.03272	2.0967	2.16531	0.725166	0.000662317	0.000451017
ENSMUSG00000024085	Man2a1	1.18413	1.27548	1.51033	0.0431681	0.00173702	0.00146131
ENSMUSG00000049932	H2ax	1.0683	-1.66725	-1.56066	0.152442	4.88036e-05	0.00072995
ENSMUSG00000018927	Ccl6	-1.15084	2.75397	2.39301	0.282135	0.00013179	0.000220672
ENSMUSG00000003555	Cyp17a1	-1.73655	-1.79541	-3.11783	0.000222171	0.00287508	8.90653e-06
ENSMUSG00000034116	Vav1	1.09728	2.66045	2.91925	0.218618	3.91588e-05	2.05715e-05
ENSMUSG00000056501	Cebpb	1.99019	-1.14506	1.73806	0.000130383	0.00265907	0.000334465
ENSMUSG00000056501	Cebpb	1.20013	-1.02184	1.17447	0.58019	0.87177	0.635932
ENSMUSG00000040314	Ctsg	1.16672	1.95316	2.27879	0.303083	0.00146361	0.000355742
ENSMUSG00000024529	Lox	1.06601	2.4515	2.61334	0.397132	1.12774e-05	1.05016e-05
ENSMUSG00000031375	Bgn	-1.19048	-1.59178	-1.89497	0.0187212	1.42684e-06	0.000341211
ENSMUSG00000059908	Mug1	-1.11037	-2.46912	-2.74164	0.124719	8.0581e-05	0.00014444
ENSMUSG00000035000	Dpp4	1.02487	2.19462	2.2492	0.863618	0.00171952	0.00208918
ENSMUSG00000019997	Ccn2	1.36803	-1.80256	-1.31764	0.000358561	2.33108e-05	0.0015303
ENSMUSG00000004266	Ptpn6	1.26584	3.28447	4.15763	0.234625	0.000219578	6.45234e-05
ENSMUSG00000027669	Gnb4	1.19092	1.26542	1.50702	0.0688525	0.0230645	0.00243519
ENSMUSG00000027962	Vcam1	1.93949	-2.80287	-1.44516	1.33989e-05	1.03237e-06	0.000765037
ENSMUSG00000029863	Casp2	-1.08702	-1.53219	-1.66552	0.118472	0.000303381	0.000190198
ENSMUSG00000022868	Ahsg	-1.22524	-2.26574	-2.77607	0.0034676	2.35106e-05	1.97205e-05
ENSMUSG00000032218	Ccnb2	1.05978	-1.50437	-1.41951	0.165939	0.00056976	0.00142339
ENSMUSG00000000184	Ccnd2	-1.13926	-1.61828	-1.84364	0.301737	0.024112	0.00119699
ENSMUSG00000006728	Cdk4	1.01338	-1.56849	-1.54778	0.636446	2.31736e-05	0.000161694
ENSMUSG00000060063	Alox5ap	1.31471	9.3185	12.2511	0.268153	3.53096e-05	2.36403e-05
ENSMUSG00000024538	Ppic	1.01711	-1.98815	-1.95472	0.779516	2.7182e-05	0.000824055
ENSMUSG00000025577	Cbx2	-1.19958	-1.75693	-2.10757	0.00749049	2.93285e-05	6.40012e-05
ENSMUSG00000024107	Lhcgr	1.40253	-3.36855	-2.40177	0.00103305	6.15413e-05	0.000223459
ENSMUSG00000002997	Prkar2b	1.26588	-1.73241	-1.36854	0.00224003	1.16077e-05	0.00150848
ENSMUSG00000030307	Slc6a11	1.76661	-1.72554	1.0238	0.00304221	0.00013337	0.859701
ENSMUSG00000056071	S100a9	-1.01365	7.83819	7.73264	0.934518	3.68347e-06	5.28093e-06
ENSMUSG00000003153	Slc2a3	-1.08315	1.87335	1.72953	0.26157	0.00031773	0.00123662
ENSMUSG00000026715	Serpinc1	1.17485	-2.34734	-1.99799	0.0076874	9.68415e-06	9.93305e-05
ENSMUSG00000030265	Kras	1.38053	1.5354	2.11967	0.00588226	0.000462062	5.90216e-06
ENSMUSG00000030265	Kras	1.07101	1.11808	1.19748	0.164337	0.104674	0.0488328
ENSMUSG00000026751	Nr5a1	-1.46021	-1.52125	-2.22134	0.00102564	0.000301582	6.51227e-05
ENSMUSG00000059657	Stfa2l1	1.04792	1.51836	1.59112	0.442436	0.000301526	6.10554e-05
ENSMUSG00000071356	Reg3b	-3.76792	-1.02373	-3.85733	1.69764e-05	0.725874	9.55196e-06
ENSMUSG00000031504	Rab20	1.12548	4.37902	4.92851	0.505177	0.00116142	0.000856362
ENSMUSG00000032937	Fshr	-1.1206	-2.8298	-3.17107	0.295536	0.00252939	3.34014e-05
ENSMUSG00000040152	Thbs1	1.85358	-1.46834	1.26237	0.000266834	0.000896582	0.00957175
ENSMUSG00000046223	Plaur	1.18361	2.66587	3.15534	0.178982	3.9324e-05	1.71783e-05
ENSMUSG00000020017	Hal	1.11474	3.6787	4.1008	0.202337	3.90421e-05	4.44821e-05
ENSMUSG00000055980	Irs1	-1.04925	-1.65187	-1.73323	0.0889035	5.05247e-05	7.71711e-06
ENSMUSG00000001827	Folr1	-1.0751	-1.60905	-1.72989	0.0974498	0.000266476	0.000165805
ENSMUSG00000032193	Ldlr	1.16628	1.42331	1.65999	0.0373188	0.000603792	9.2219e-05
ENSMUSG00000056394	Lig1	-1.03018	-1.50282	-1.54817	0.431817	1.32784e-05	0.000397834
ENSMUSG00000018924	Alox15	-1.00407	3.47424	3.46016	0.974136	0.000112805	0.000120619
ENSMUSG00000000320	Alox12	1.0579	2.97458	3.14681	0.611747	2.6285e-06	2.94314e-05
ENSMUSG00000020044	Timp3	1.12016	1.96011	2.19562	0.324489	0.000397864	0.000237235
ENSMUSG00000030342	Cd9	1.03061	2.41062	2.4844	0.815099	0.000162884	0.000197547
ENSMUSG00000007872	Id3	-1.19146	-3.41336	-4.06689	0.0506812	0.000185656	0.000121722
ENSMUSG00000026436	Elk4	-1.11225	-1.36579	-1.5191	0.310169	0.00513391	0.0117771
ENSMUSG00000022508	Bcl6	1.87559	1.48345	2.78233	0.000266632	0.00433678	0.000481044
ENSMUSG00000015243	Abca1	1.14371	1.71806	1.96495	0.178052	0.000266373	0.000333412
ENSMUSG00000017737	Mmp9	1.0639	6.15675	6.55015	0.712582	1.58059e-05	1.25113e-05
ENSMUSG00000004040	Stat3	-1.43847	1.71197	1.19013	0.000984653	6.96723e-05	0.00235886
ENSMUSG00000054263	Lifr	-1.1592	-1.33734	-1.55024	0.0317093	0.00163352	0.000819402
ENSMUSG00000051627	H1f4	-1.01154	-3.3267	-3.36508	0.569158	1.28004e-06	3.62016e-06
ENSMUSG00000049539	H1f1	1.02874	-3.34188	-3.24852	0.73814	0.000370849	0.000145147
ENSMUSG00000058773	H1f5	1.01545	-3.0966	-3.04949	0.433066	4.04244e-08	2.37267e-06
ENSMUSG00000052565	H1f3	1.06642	-2.56285	-2.40322	0.323289	0.000186012	0.000118522
ENSMUSG00000033730	Egr3	1.24258	1.36615	1.69755	0.278995	0.0656735	0.0266399
ENSMUSG00000029366	Dck	1.05044	-1.55019	-1.47575	0.100745	0.000180154	0.000352025
ENSMUSG00000022157	Mcpt8	1.26033	1.52834	1.9262	0.0410845	0.00219234	0.00111296
ENSMUSG00000029762	Akr1b8	1.05433	4.21418	4.44314	0.687323	1.15461e-05	1.16076e-05
ENSMUSG00000003031	Cdkn1b	-1.10923	1.60833	1.44995	0.172414	0.000689749	0.000815461
ENSMUSG00000032051	Fdx1	1.28781	1.51418	1.94998	0.0371986	0.00147849	4.88922e-05
ENSMUSG00000003541	Ier3	2.96328	1.00239	2.97038	0.000481769	0.968249	0.000402101
ENSMUSG00000032216	Nedd4	-1.05375	-1.51122	-1.59245	0.285938	0.00055399	0.000743974
ENSMUSG00000056220	Pla2g4a	1.0657	1.80566	1.92428	0.148661	0.000337556	0.000290063
ENSMUSG00000017493	Igfbp4	1.07858	3.4785	3.75186	0.550082	1.94837e-05	1.10541e-05
ENSMUSG00000029614	Rpl6	-1.02973	-1.47505	-1.51891	0.62807	0.0133084	0.00644841
ENSMUSG00000048758	Rpl29	-1.06472	-1.45702	-1.55132	0.196609	0.000919255	0.000468199
ENSMUSG00000029135	Fosl2	2.73621	1.05554	2.88819	0.000273959	0.32299	0.000100789
ENSMUSG00000021765	Fst	1.41169	-1.87456	-1.32788	0.00586301	0.0001018	0.0380892
ENSMUSG00000027712	Anxa5	-1.06338	1.79033	1.68362	0.164823	8.0679e-05	0.00013636
ENSMUSG00000028063	Lmna	1.04207	1.44464	1.50541	0.49907	0.000442119	0.000625947
ENSMUSG00000017146	Brca1	-1.01251	-1.65778	-1.67853	0.761496	2.48052e-05	0.000521131
ENSMUSG00000024912	Fosl1	2.41493	1.6188	3.90929	0.000445054	0.000649119	8.24051e-06
ENSMUSG00000027832	Ptx3	2.90003	-1.73408	1.67237	0.000128126	0.000107416	0.00312112
ENSMUSG00000035458	Tnni3	-1.27287	-2.11445	-2.69142	0.000372794	1.02913e-05	6.44519e-06
ENSMUSG00000023216	Epb42	-1.05152	2.12617	2.02198	0.492024	7.98412e-07	9.25842e-05
ENSMUSG00000052234	Epx	1.19158	1.64858	1.96442	0.131094	0.000929448	7.11266e-05
ENSMUSG00000005615	Pcyt1a	1.00574	2.52924	2.54376	0.962626	0.000101767	0.000138496
ENSMUSG00000022831	Hcls1	-1.05384	1.94048	1.84134	0.629504	0.000470367	0.000352874
ENSMUSG00000007655	Cav1	-1.17207	2.46719	2.105	0.135261	0.00018478	0.000217933
ENSMUSG00000007655	Cav1	1.00226	1.62463	1.6283	0.981692	0.00198475	0.000624273
ENSMUSG00000032359	Ctsh	1.10361	1.37282	1.51505	0.359772	0.00494157	0.00229527
ENSMUSG00000021585	Cast	-1.04346	1.76606	1.6925	0.437578	0.000110398	0.000212059
ENSMUSG00000038357	Camp	1.02164	4.14323	4.23291	0.898255	3.06966e-05	5.40477e-06
ENSMUSG00000031574	Star	2.96123	-2.71396	1.09111	9.31315e-06	1.51951e-05	0.185417
ENSMUSG00000019301	Hsd17b1	-1.10777	-1.87164	-2.07335	0.0364665	6.73537e-05	1.96288e-05
ENSMUSG00000031891	Hsd11b2	-1.09443	-1.43197	-1.56718	0.204677	0.00184929	0.00272946
ENSMUSG00000036446	Lum	-1.47385	-1.34517	-1.98258	0.00242472	0.00728233	0.000174058
ENSMUSG00000066878	Gm10184	1.26539	-1.64458	-1.29967	0.011021	3.71496e-05	0.0149432
ENSMUSG00000002147	Stat6	-1.03197	1.53239	1.48491	0.470965	2.1218e-05	0.000358106
ENSMUSG00000001300	Efnb2	1.21816	1.33401	1.62504	0.0277846	0.00488626	0.000633503
ENSMUSG00000056758	Hmga2	1.21245	2.0766	2.51777	0.546	0.0325348	0.00711579
ENSMUSG00000036639	Nudt1	-1.25131	-1.57928	-1.97617	0.00599803	0.000148012	0.000213208
ENSMUSG00000034957	Cebpa	2.53174	-1.9118	1.32427	9.47604e-05	0.000149048	0.019063
ENSMUSG00000000957	Mmp14	1.00099	1.65379	1.65542	0.985843	0.000384949	0.000378448
ENSMUSG00000026880	Stom	1.15979	2.00529	2.32573	0.109607	0.000109972	2.03346e-07
ENSMUSG00000028832	Stmn1	-1.05453	-1.45253	-1.53174	0.208914	1.53561e-05	0.000468551
ENSMUSG00000013846	St3gal1	1.10484	2.63707	2.91354	0.369961	5.15241e-05	2.80889e-05
ENSMUSG00000027875	Hmgcs2	-1.12863	-2.525	-2.84978	0.0194112	2.05893e-06	3.32786e-05
ENSMUSG00000060572	Mfap2	1.01486	-1.58638	-1.56316	0.809865	0.001285	0.000667592
ENSMUSG00000028214	Gem	1.67032	-1.54204	1.08319	0.00182662	0.000567705	0.34802
ENSMUSG00000031871	Cdh5	1.0153	2.40389	2.44066	0.81196	1.43646e-05	4.39561e-06
ENSMUSG00000016252	Atp5e	-1.00257	-1.54683	-1.55081	0.974611	0.00308512	0.00418879
ENSMUSG00000044337	Ackr3	1.42948	-1.53332	-1.07264	0.0155384	0.00816216	0.572644
ENSMUSG00000032086	Bace1	-1.06094	1.59594	1.50428	0.675994	0.00341288	0.0110459
ENSMUSG00000001120	Pcbp3	1.32761	-1.79965	-1.35555	0.0634629	0.0118613	0.0163349
ENSMUSG00000034205	Loxl2	1.07637	2.22072	2.39033	0.315037	2.40987e-05	6.76956e-05
ENSMUSG00000058258	Idi1	1.04931	1.59884	1.67768	0.558252	0.000421708	0.00019365
ENSMUSG00000032377	Plscr4	1.09666	-1.52732	-1.3927	0.0370737	0.00156725	0.00747177
ENSMUSG00000034450	Gulo	1.12858	-2.94319	-2.60788	0.166508	0.000584829	0.000460947
ENSMUSG00000028464	Tpm2	-1.39515	2.39156	1.7142	0.0063243	1.26942e-05	0.000165316
ENSMUSG00000041135	Ripk2	1.11324	1.3881	1.54529	0.0571675	0.00215718	0.00112031
ENSMUSG00000030534	Vps33b	-1.14792	-1.46446	-1.68109	0.0369605	0.000465671	0.000379305
ENSMUSG00000044647	Csrnp3	-1.01721	-2.18825	-2.22592	0.849648	0.00290444	0.00125824
ENSMUSG00000039470	Zdhhc2	1.16961	-1.55215	-1.32706	0.0352519	0.000879816	0.0130778
ENSMUSG00000053441	Adamts19	-1.08109	-1.6576	-1.79201	0.185203	5.33329e-06	0.000692462
ENSMUSG00000053310	Nrgn	-1.01767	4.68686	4.60546	0.923224	1.37405e-05	1.51104e-05
ENSMUSG00000036306	Lzts1	-1.02822	-2.17376	-2.2351	0.407991	1.83997e-06	4.81684e-05
ENSMUSG00000057880	Abat	1.00791	-1.53481	-1.52275	0.849562	8.17542e-06	0.000819404
ENSMUSG00000091625	Lsm5	1.10019	-1.35888	-1.23514	0.368841	0.0111538	0.10087
ENSMUSG00000067455	H4c11	1.60475	-1.96901	-1.22699	0.00066798	2.05004e-05	0.0554298
ENSMUSG00000003970	Rpl8	-1.0964	-1.4202	-1.55711	0.199866	0.00199552	0.0013769
ENSMUSG00000054452	Tle5	-1.37146	1.57749	1.15023	0.0381667	0.000786722	0.171806
ENSMUSG00000029838	Ptn	1.29572	1.89085	2.45001	0.0779336	0.000248511	0.000299106
ENSMUSG00000062825	Actg1	1.04392	1.44209	1.50543	0.475066	0.001167	0.0007047
ENSMUSG00000052889	Prkcb	1.08804	1.79834	1.95667	0.509508	0.00433699	0.00319049
ENSMUSG00000026640	Plxna2	1.00598	-1.62257	-1.61292	0.906028	0.000508778	0.000239086
ENSMUSG00000028702	Rad54l	-1.01599	-1.50904	-1.53317	0.691191	0.000953107	0.000208529
ENSMUSG00000020388	Pdlim4	-1.16001	-1.3762	-1.5964	0.00792358	7.17399e-05	0.000132661
ENSMUSG00000064373	Selenop	-1.08037	-2.26446	-2.44645	0.00470221	1.16784e-06	3.27873e-06
ENSMUSG00000031165	Was	1.26497	2.24306	2.83741	0.124252	0.00132814	0.000334936
ENSMUSG00000062312	Erbb2	-1.00915	-1.55508	-1.56931	0.841858	0.000490439	0.000188261
ENSMUSG00000020733	Slc9a3r1	1.00108	2.19867	2.20104	0.988725	1.34197e-05	5.22323e-05
ENSMUSG00000057457	Phex	1.08817	-1.79985	-1.65402	0.0638516	1.14047e-05	0.000413615
ENSMUSG00000031734	Irx3	1.05728	-1.53453	-1.45139	0.606206	0.013599	0.0065727
ENSMUSG00000038894	Irs2	1.38021	1.19742	1.65268	0.0031851	0.0108583	0.000176304
ENSMUSG00000028785	Hpca	1.11258	-1.57448	-1.41516	0.13231	0.00355699	0.00505767
ENSMUSG00000027996	Sfrp2	-1.05098	1.80495	1.7174	0.5642	0.000612656	0.000804024
ENSMUSG00000025612	Bach1	1.34431	1.45535	1.95644	0.00947583	0.000212269	0.000122528
ENSMUSG00000025810	Nrp1	-1.10079	1.91458	1.73928	0.0711758	1.41044e-05	7.76994e-05
ENSMUSG00000071715	Ncf4	1.10554	4.38438	4.84709	0.348537	5.89381e-06	3.21843e-06
ENSMUSG00000021866	Anxa11	1.05272	1.93212	2.03398	0.494594	5.43756e-05	0.000189148
ENSMUSG00000023092	Fhl1	1.01898	-1.30926	-1.28487	0.769622	0.00730058	0.00688372
ENSMUSG00000022890	Atp5j	1.06626	-1.50733	-1.41366	0.225064	0.00035156	0.00178645
ENSMUSG00000024900	Cpt1a	1.06504	1.42134	1.51379	0.252185	0.000103589	0.000229841
ENSMUSG00000006538	Ihh	1.28957	-4.82815	-3.74399	0.0117428	4.96894e-05	3.98534e-05
ENSMUSG00000030560	Ctsc	1.06071	1.65567	1.75619	0.455146	0.00022706	0.000282313
ENSMUSG00000022893	Adamts1	1.49559	1.37114	2.05067	0.00237227	0.000591458	7.97357e-05
ENSMUSG00000041147	Brca2	-1.22353	-1.96092	-2.39924	0.0114891	4.13508e-05	0.000129063
ENSMUSG00000022098	Bmp1	1.09714	1.61526	1.77216	0.201552	0.000466004	5.91082e-05
ENSMUSG00000036887	C1qa	-1.08712	1.9916	1.832	0.488931	0.00436705	0.00558115
ENSMUSG00000024953	Prdx5	-1.06189	1.71578	1.61578	0.564389	0.00201233	0.000732784
ENSMUSG00000031870	Pgr	2.94407	-1.97065	1.49396	1.21301e-05	1.14028e-05	0.00299543
ENSMUSG00000024066	Xdh	1.09486	3.64494	3.99072	0.340622	0.000167998	0.000164913
ENSMUSG00000032083	Apoa1	-1.24061	-1.9082	-2.36732	0.000614684	3.31809e-06	1.21292e-05
ENSMUSG00000071177	Serpina1d	-1.20818	-2.50053	-3.02109	0.0558946	4.04727e-05	0.000424691
ENSMUSG00000029661	Col1a2	1.11795	-1.80192	-1.6118	0.119289	5.10736e-05	0.00317304
ENSMUSG00000020122	Egfr	-1.08618	-1.68313	-1.82818	0.0521478	0.000140241	6.04626e-05
ENSMUSG00000033717	Adra2a	-1.08786	-2.52479	-2.74662	0.244855	2.21502e-05	0.000371784
ENSMUSG00000000049	Apoh	-1.13438	-2.69768	-3.0602	0.272534	0.00369298	6.11048e-06
ENSMUSG00000004655	Aqp1	-1.03783	2.4702	2.38016	0.61531	9.7781e-06	2.63944e-05
ENSMUSG00000047003	Zfp41	-1.03982	-1.54486	-1.60638	0.468651	0.000562137	0.00223967
ENSMUSG00000026235	Epha4	2.72912	-1.17001	2.33256	3.84566e-05	0.0192051	0.000120761
ENSMUSG00000003534	Ddr1	1.08295	1.52402	1.65043	0.265933	0.000113946	0.000430807
ENSMUSG00000025431	Crisp1	4.27512	-1.00911	4.23652	6.94906e-05	0.85022	2.48193e-05
ENSMUSG00000001270	Ckb	1.00291	2.13184	2.13805	0.947039	3.09823e-05	1.9414e-05
ENSMUSG00000024713	Pcsk5	1.1371	2.16306	2.4596	0.128163	7.41941e-05	4.9272e-05
ENSMUSG00000032968	Inha	1.04982	-2.09249	-1.9932	0.411641	0.000236029	0.000144404
ENSMUSG00000041324	Inhba	1.99731	-3.42182	-1.71322	6.62062e-05	5.68811e-06	0.000891421
ENSMUSG00000037035	Inhbb	-1.47685	-2.14338	-3.16544	5.58983e-05	0.000138937	9.2754e-06
ENSMUSG00000002992	Apoc2	1.13318	-2.05981	-1.81772	0.055251	0.000549355	0.000763002
ENSMUSG00000033220	Rac2	1.02818	4.03238	4.14603	0.804127	5.72675e-05	3.51809e-05
ENSMUSG00000032487	Ptgs2	2.31033	1.36762	3.15966	0.000130143	0.000100721	1.25856e-05
ENSMUSG00000082361	Btc	1.34215	1.56649	2.10246	0.000891918	0.000316564	0.000104764
ENSMUSG00000037253	Mex3c	-1.10773	-1.42435	-1.5778	0.135687	0.00879723	0.00267869
ENSMUSG00000018238	Gdf9	1.29849	-1.66216	-1.28008	0.0517434	0.00258594	0.146764
ENSMUSG00000023830	Igf2r	1.0239	-1.70052	-1.66083	0.516053	2.03705e-05	0.000203062
ENSMUSG00000037017	Zscan21	-1.07226	-1.42135	-1.52405	0.11691	0.000495616	0.000125346
ENSMUSG00000033880	Lgals3bp	1.02086	1.52814	1.56002	0.78948	0.000891683	0.00114779
ENSMUSG00000004665	Cnn2	1.00588	4.66892	4.69636	0.969657	5.77403e-06	8.71022e-06
ENSMUSG00000021944	Gata4	-1.12401	-1.7184	-1.93149	0.0589483	0.000142344	0.000143385
ENSMUSG00000039153	Runx2	2.00223	-1.29598	1.54496	0.0400211	0.112898	0.179658
ENSMUSG00000041313	Slc7a1	1.13951	1.34384	1.53133	0.0258675	0.0114841	0.00380426
ENSMUSG00000033508	Asprv1	-1.01984	1.93149	1.89391	0.86107	0.00017357	0.000626137
ENSMUSG00000056671	Prelid2	-1.05166	-1.5734	-1.65467	0.723171	0.0353712	0.00468198
ENSMUSG00000026669	Mcm10	-1.27551	-1.60147	-2.0427	0.00094843	0.00036854	2.34057e-05
ENSMUSG00000078784	Rbis	1.24399	-1.59178	-1.27958	0.00195554	0.000301014	0.00450585
ENSMUSG00000071723	Gspt2	-1.00929	1.53256	1.51845	0.851933	0.000205625	7.96851e-05
ENSMUSG00000058706	0610030E20Rik	-1.18451	-1.31128	-1.55322	0.0277374	0.0184376	0.00106937
ENSMUSG00000048922	Cdca2	1.02208	-1.567	-1.53314	0.618201	0.000269936	0.000216272
ENSMUSG00000113450	Gm49359	-1.23301	-1.30133	-1.60455	0.0321108	0.0826415	0.0182738
ENSMUSG00000028952	Zbtb48	-1.05374	-1.49169	-1.57186	0.461367	0.00819977	0.000910273
ENSMUSG00000034765	Dusp5	2.0389	-2.36708	-1.16096	0.00270392	6.88132e-05	0.387635
ENSMUSG00000054893	Zfp667	-1.13397	-1.32674	-1.50448	0.190762	0.046527	0.0221171
ENSMUSG00000008845	Cd163	1.25806	1.50842	1.89768	0.181617	0.0191592	0.0165335
ENSMUSG00000044876	Zfp444	-1.16389	-1.53567	-1.78736	0.0895462	0.00147643	0.00119172
ENSMUSG00000028884	Rpa2	-1.07859	-1.4097	-1.52049	0.130885	7.09642e-05	0.000640814
ENSMUSG00000028759	Hp1bp3	-1.03012	-1.61158	-1.66012	0.466164	0.000196234	0.000173896
ENSMUSG00000041153	Osgin2	1.40434	-1.60335	-1.14171	0.000487923	0.00019179	0.00112824
ENSMUSG00000026655	Fam107b	-1.12935	1.6953	1.50113	0.329898	0.0164331	0.0218998
ENSMUSG00000023723	Mrps23	-1.02147	-1.50337	-1.53565	0.382646	9.03807e-05	0.000117558
ENSMUSG00000021493	Pdlim7	1.146	1.69647	1.94417	0.163915	0.000522318	0.000100391
ENSMUSG00000015222	Map2	-1.07309	-1.69571	-1.81965	0.155079	1.19001e-06	0.000334574
ENSMUSG00000037474	Dtl	-1.029	-1.67662	-1.72524	0.657978	0.000132505	0.0015113
ENSMUSG00000039048	Foxred1	1.03694	-1.52218	-1.46796	0.353097	4.68717e-05	0.000626096
ENSMUSG00000074059	Fbxw18	1.0235	-1.84233	-1.80003	0.737091	0.000864414	0.000676142
ENSMUSG00000021792	Prxl2a	-1.04226	-1.64018	-1.7095	0.417966	8.53484e-05	0.000643207
ENSMUSG00000040957	Cables1	-1.36806	-1.70501	-2.33256	0.000382048	0.000272105	2.71435e-05
ENSMUSG00000031170	Slc38a5	-1.05901	-4.13105	-4.37481	0.0151143	6.15702e-07	7.51715e-07
ENSMUSG00000022463	Srebf2	1.04413	-1.57542	-1.50884	0.425123	3.03553e-05	0.00296008
ENSMUSG00000053914	Kdm4d	1.44866	5.20454	7.53958	0.123102	5.01252e-05	1.76942e-05
ENSMUSG00000041040	Fam117b	-1.3231	-1.31167	-1.73547	0.00381441	0.000430992	0.000397632
ENSMUSG00000039232	Stx11	-1.1208	3.47927	3.10428	0.0978725	7.47676e-06	1.5189e-05
ENSMUSG00000030966	Trim21	1.56406	-1.55776	1.00404	0.000830645	0.000265832	0.947804
ENSMUSG00000005233	Spc25	-1.08456	-1.60997	-1.74611	0.217571	0.000589166	0.000901122
ENSMUSG00000033860	Fgg	1.60641	-1.06385	1.51	0.00243833	0.292663	0.0026865
ENSMUSG00000036523	Greb1	1.08827	-1.99695	-1.83498	0.164845	0.000253912	0.000196081
ENSMUSG00000048078	Tenm4	-1.10821	-3.08905	-3.42332	0.0359097	1.83989e-06	1.64303e-05
ENSMUSG00000052105	Mtcl1	-1.02123	-1.66619	-1.70156	0.527285	5.44997e-05	0.000159027
ENSMUSG00000060261	Gtf2i	-1.03376	-1.24467	-1.28668	0.582459	0.00281771	0.0110993
ENSMUSG00000022881	Rfc4	-1.07264	-1.44676	-1.55185	0.0465772	8.46223e-06	9.20901e-05
ENSMUSG00000001542	Ell2	1.22357	-1.52518	-1.2465	0.0281047	0.00133363	0.0129949
ENSMUSG00000039200	Atf7ip2	-1.03245	-1.6812	-1.73575	0.737975	0.0077765	0.00321334
ENSMUSG00000029552	Tes	1.19818	1.47733	1.77011	0.0197595	0.000216788	9.65915e-05
ENSMUSG00000038398	Upf3a	-1.22899	-1.31258	-1.61315	0.0194061	0.00104062	0.001133
ENSMUSG00000041842	Fhdc1	-1.51039	-1.33806	-2.021	0.000394277	0.00814492	8.92196e-05
ENSMUSG00000034903	Cobll1	1.43873	1.7737	2.55188	0.039096	0.000173383	0.000265417
ENSMUSG00000059182	Skap2	1.27641	3.10055	3.95757	0.0238071	6.5961e-05	4.30822e-05
ENSMUSG00000020125	Elane	1.04153	2.08556	2.17217	0.669603	1.96817e-05	0.000117854
ENSMUSG00000004562	Arhgef40	1.05912	1.45099	1.53677	0.439326	0.000949446	0.000508308
ENSMUSG00000045598	Zfp553	-1.14464	-1.36167	-1.55862	0.0140695	0.00119857	0.000350696
ENSMUSG00000036948	Map11	1.58027	1.01213	1.59944	0.377872	0.975968	0.0174297
ENSMUSG00000026483	Niban1	1.01132	1.86939	1.89056	0.84015	6.05096e-05	3.81817e-05
ENSMUSG00000026189	Pecr	1.03796	-1.70096	-1.63876	0.297235	0.0003063	0.000527813
ENSMUSG00000032224	Fam81a	-1.51086	-1.91886	-2.89913	0.000328538	0.000185364	7.87446e-06
ENSMUSG00000040146	Rgl3	1.63033	-1.28553	1.26822	0.0188985	0.0179424	0.19031
ENSMUSG00000026305	Lrrfip1	1.10024	2.72257	2.99547	0.336176	2.5926e-05	7.82836e-06
ENSMUSG00000031997	Trpc6	1.02488	-1.54065	-1.50326	0.712376	0.00216433	0.00165887
ENSMUSG00000035863	Palm	-1.07146	1.52043	1.41902	0.603191	0.0113181	0.00975888
ENSMUSG00000069855	Slc47a2	-1.21179	-2.63983	-3.19891	0.0228828	0.00038905	3.14466e-05
ENSMUSG00000043411	Usp48	-1.05787	-1.45231	-1.53636	0.293566	0.00024757	0.00105437
ENSMUSG00000043411	Usp48	-1.18074	-1.37105	-1.61885	0.0289497	0.00389374	0.000800865
ENSMUSG00000020917	Acly	1.06021	1.31041	1.38932	0.293911	0.00116107	0.00152788
ENSMUSG00000004508	Gab2	-1.06842	-1.52552	-1.62989	0.23839	0.000239885	0.000769049
ENSMUSG00000091705	H2-Q2	-1.35015	2.13794	1.58348	0.0541668	0.00696589	0.0345842
ENSMUSG00000021904	Sema3g	1.05648	-1.92181	-1.81906	0.277616	9.94704e-05	0.000417464
ENSMUSG00000021294	Kif26a	-1.24315	-1.81718	-2.25903	0.0360499	0.00223979	0.000681772
ENSMUSG00000064128	Cenpj	-1.1207	-1.38211	-1.54893	0.0370309	0.00153249	0.000990683
ENSMUSG00000022419	Deptor	1.02453	1.87825	1.92432	0.738543	0.000103473	0.000133245
ENSMUSG00000045795	Whamm	-1.02114	1.52204	1.49053	0.826114	0.00425407	0.000697249
ENSMUSG00000046982	Tshz1	-1.08021	-1.82783	-1.97444	0.164236	0.000105015	0.000135488
ENSMUSG00000058152	Chsy3	1.02649	1.81936	1.86754	0.711921	2.47383e-06	0.000226294
ENSMUSG00000020173	Cobl	-1.09782	-1.95236	-2.14333	0.160756	0.000208956	0.000183266
ENSMUSG00000020453	Patz1	-1.07747	-1.47602	-1.59036	0.15805	0.000325999	0.000329771
ENSMUSG00000013653	1810065E05Rik	1.04338	-1.62542	-1.55784	0.14517	9.80362e-06	8.92581e-05
ENSMUSG00000020808	Pimreg	-1.08682	-1.54849	-1.68294	0.210222	0.00179771	0.000445822
ENSMUSG00000036273	Lrrk2	1.13764	1.48107	1.68492	0.214846	0.00213364	0.00044041
ENSMUSG00000044502	Bod1	-1.03801	-1.45172	-1.5069	0.384327	0.00162162	0.000364642
ENSMUSG00000000538	Tom1l2	-1.08184	-1.51137	-1.63506	0.0913918	0.000128548	0.000334153
ENSMUSG00000000861	Bcl11a	1.07988	-1.9931	-1.84567	0.104306	0.000147307	0.000131599
ENSMUSG00000020437	Myo1g	1.03068	4.00656	4.12946	0.853467	2.02051e-05	1.88316e-05
ENSMUSG00000019189	Rnf145	1.53831	-1.17681	1.30719	0.0192264	0.434943	0.253497
ENSMUSG00000018740	Slc25a35	1.03241	-1.59323	-1.54321	0.660614	0.000493622	0.00489392
ENSMUSG00000018906	P4ha2	-1.07609	-1.23179	-1.32552	0.105456	0.00159132	0.00145106
ENSMUSG00000020830	Vmo1	-1.00839	1.73281	1.7184	0.835242	3.15412e-05	2.9524e-05
ENSMUSG00000061701	Fbxw20	1.13993	-2.03245	-1.78296	0.17615	0.00163188	0.00510201
ENSMUSG00000043384	Gprasp1	-1.0591	-2.125	-2.25058	0.139682	2.70924e-05	4.91462e-05
ENSMUSG00000022533	Atp13a3	1.20708	1.24706	1.5053	0.0207686	0.00291237	0.000110594
ENSMUSG00000027544	Nfatc2	-1.00001	1.73097	1.73096	0.999923	0.000334776	0.000292802
ENSMUSG00000038151	Prdm1	1.92101	-2.87395	-1.49606	0.0311623	0.00172269	0.229693
ENSMUSG00000000594	Gm2a	-1.12176	1.6543	1.47474	0.0483552	2.18011e-05	0.000262881
ENSMUSG00000024042	Sik1	3.12875	-2.61451	1.19669	0.000219957	0.00463588	0.544481
ENSMUSG00000031808	Slc27a1	1.15149	-1.66176	-1.44315	0.0331102	3.54164e-05	0.00217023
ENSMUSG00000019916	P4ha1	1.1082	-1.57467	-1.42093	0.476689	0.0212445	0.0283064
ENSMUSG00000019916	P4ha1	1.00303	-1.0628	-1.05959	0.941599	0.117284	0.165083
ENSMUSG00000018906	P4ha2	-1.03782	-1.46074	-1.51599	0.708497	0.00470533	0.0104183
ENSMUSG00000031453	Rasa3	-1.05025	1.693	1.612	0.535931	0.00024228	0.000543963
ENSMUSG00000003032	Klf4	1.97449	-1.41064	1.39971	0.000423861	0.00484478	0.0028264
ENSMUSG00000028602	Tnfrsf8	-1.11861	3.64852	3.26167	0.448472	3.86062e-05	0.00011091
ENSMUSG00000025001	Hells	-1.01032	-1.84391	-1.86295	0.773887	4.68716e-06	0.000168016
ENSMUSG00000002897	Il17ra	1.04364	1.56578	1.63411	0.525126	0.00111571	0.000742517
ENSMUSG00000037936	Scarb1	1.16008	1.30879	1.51831	0.0700073	0.00566102	0.00402007
ENSMUSG00000015340	Cybb	-1.011	5.95906	5.89423	0.934142	2.31946e-05	2.52446e-05
ENSMUSG00000029076	Sdf4	-1.0737	-1.40672	-1.51039	0.10584	0.000626766	0.000538446
ENSMUSG00000025402	Nab2	1.60741	1.222	1.96426	0.000410124	0.000769197	0.000119338
ENSMUSG00000058952	Cfi	-1.19341	-1.33133	-1.58882	0.063961	0.0175909	0.000652777
ENSMUSG00000031077	Fadd	-1.14384	-1.34927	-1.54335	0.265381	0.000990877	0.0246229
ENSMUSG00000019987	Arg1	1.02271	7.28301	7.44841	0.890259	1.7311e-05	1.31523e-05
ENSMUSG00000022969	Il10rb	-1.18614	1.89885	1.60086	0.126302	0.00125884	0.000944075
ENSMUSG00000021998	Lcp1	1.24847	5.21901	6.51577	0.289337	3.20857e-05	2.01041e-05
ENSMUSG00000038224	Serpinf2	-1.12441	-2.07114	-2.32881	0.0645799	2.13747e-05	0.000229865
ENSMUSG00000064246	Chil1	1.20766	1.99527	2.40962	0.407275	0.00850525	0.000687886
ENSMUSG00000054256	Msi1	1.18464	1.47785	1.75071	0.0363	0.000801144	6.13432e-05
ENSMUSG00000031239	Itm2a	1.06829	2.48528	2.65499	0.449458	7.8314e-05	4.98174e-05
ENSMUSG00000032420	Nt5e	-1.01583	1.95677	1.92628	0.936054	0.000856301	0.00494397
ENSMUSG00000029377	Ereg	3.41293	-1.32656	2.57276	9.22287e-05	0.00916321	0.000672989
ENSMUSG00000027204	Fbn1	1.01611	-1.67688	-1.65029	0.736295	0.000172388	0.000495245
ENSMUSG00000024598	Fbn2	-1.01593	-1.62942	-1.65538	0.522692	2.02476e-05	1.86995e-05
ENSMUSG00000003420	Fcgrt	1.08166	1.84956	2.0006	0.191247	9.97638e-05	1.39639e-05
ENSMUSG00000027680	Fxr1	1.03239	-1.39428	-1.35054	0.808323	0.0605907	0.00868927
ENSMUSG00000027680	Fxr1	-1.06716	-2.10472	-2.24606	0.42763	0.000623099	0.000739267
ENSMUSG00000030220	Arhgdib	1.0219	10.2958	10.5213	0.930641	1.66531e-05	9.64376e-06
ENSMUSG00000027397	Slc20a1	1.55311	-1.3754	1.12921	0.00883443	0.0199021	0.320093
ENSMUSG00000078920	Ifi47	-1.00227	1.61527	1.61161	0.968329	0.000190732	0.000268183
ENSMUSG00000031722	Hp	1.23829	1.95136	2.41635	0.0472711	5.70576e-05	1.31729e-05
ENSMUSG00000006529	Itih1	-1.0541	1.73683	1.64768	0.393625	0.000208363	9.56936e-05
ENSMUSG00000024940	Ltbp3	1.0197	1.51656	1.54644	0.77493	0.000944453	0.00168072
ENSMUSG00000024975	Pdcd4	-1.92387	-1.06803	-2.05474	0.000279667	0.265737	0.000102526
ENSMUSG00000018143	Mafk	1.48876	-1.54746	-1.03943	0.00363871	0.00217859	0.414151
ENSMUSG00000026712	Mrc1	1.04702	3.75557	3.93216	0.679783	7.98866e-05	6.39901e-05
ENSMUSG00000030359	Pzp	1.04995	-1.88997	-1.80005	0.329765	3.46262e-06	0.000599937
ENSMUSG00000035683	Melk	-1.00265	-1.62059	-1.62489	0.967755	0.00122677	0.000836728
ENSMUSG00000027073	Prg2	1.06316	2.46273	2.61827	0.592957	0.00019432	0.000106632
ENSMUSG00000038615	Nfe2l1	1.06878	-1.62364	-1.51915	0.134522	0.000452138	0.000127632
ENSMUSG00000024734	Zp1	-1.49445	-1.5638	-2.33702	0.00191739	0.00249469	4.90401e-05
ENSMUSG00000074340	Ovgp1	1.03016	3.23703	3.33465	0.753253	9.4547e-06	3.10585e-06
ENSMUSG00000021624	Cd180	1.88004	8.37094	15.7377	0.463443	0.000589692	0.000203442
ENSMUSG00000020205	Phlda1	1.51308	-1.4283	1.05936	0.000822573	0.00163369	0.206422
ENSMUSG00000024725	Ostf1	-1.04361	1.84212	1.76513	0.464694	0.000276326	0.00036292
ENSMUSG00000005125	Ndrg1	-1.01581	1.70149	1.675	0.776628	0.000211409	0.000244418
ENSMUSG00000034993	Vat1	-1.03182	1.81046	1.75463	0.706568	3.87206e-05	0.000593398
ENSMUSG00000015533	Itga2	1.41929	1.09611	1.5557	0.0112764	0.190819	0.000614117
ENSMUSG00000029860	Zyx	1.08427	1.5121	1.63952	0.197815	0.000283182	0.000385577
ENSMUSG00000045954	Cavin2	-1.10861	1.89522	1.70955	0.379884	0.00100941	0.000321253
ENSMUSG00000033544	Angptl1	-1.04971	-1.80005	-1.88953	0.282672	0.000564258	0.000497525
ENSMUSG00000056367	Actr3b	1.00158	-1.5907	-1.58819	0.985428	0.00687243	0.000815561
ENSMUSG00000040274	Cdk6	1.05255	-1.51322	-1.43767	0.0238539	0.000111385	0.000230325
ENSMUSG00000028042	Zbtb7b	1.02216	1.74952	1.78828	0.831573	0.00119151	1.56382e-05
ENSMUSG00000015837	Sqstm1	1.08925	-1.11924	-1.02754	0.224988	0.0871557	0.642905
ENSMUSG00000015837	Sqstm1	1.00527	-1.84909	-1.83939	0.926145	0.000439335	0.00063654
ENSMUSG00000024087	Cyp1b1	1.03796	-1.57523	-1.51763	0.373736	1.54808e-05	0.000837821
ENSMUSG00000020444	Guk1	-1.00158	-1.20869	-1.2106	0.981161	0.0245058	0.0376012
ENSMUSG00000020444	Guk1	-1.11919	-1.52476	-1.70651	0.116556	0.00064211	0.00223562
ENSMUSG00000063689	H2ac21	1.11814	-1.58648	-1.41886	0.0163173	0.000116712	0.000284277
ENSMUSG00000068855	H2ac20	1.0868	-1.58195	-1.4556	0.321071	0.00186005	0.00781136
ENSMUSG00000022885	St6gal1	1.37354	1.77301	2.4353	0.0150854	0.000331572	5.06997e-05
ENSMUSG00000027611	Procr	1.35226	2.43604	3.29416	0.0950928	0.000325231	0.000226032
ENSMUSG00000027641	Rbl1	-1.07539	-1.41344	-1.51999	0.194454	2.41253e-05	0.00164258
ENSMUSG00000037053	Azgp1	-1.30461	-1.65901	-2.16435	0.010246	0.00968559	0.00069723
ENSMUSG00000021823	Vcl	1.10513	1.9299	2.13279	0.158021	2.93867e-05	7.47325e-05
ENSMUSG00000007613	Tgfbr1	1.79557	1.61315	2.89653	0.0158726	0.102057	0.0241628
ENSMUSG00000033847	Pla2g4c	1.33183	-1.94707	-1.46196	0.0112819	0.00071008	0.00119871
ENSMUSG00000043424	Eif3j2	1.41153	1.26474	1.78521	0.151791	0.145669	0.0324678
ENSMUSG00000031697	Orc6	-1.01071	-2.27203	-2.29637	0.791162	7.40014e-07	0.000127693
ENSMUSG00000029283	Cdc7	-1.06411	-1.55158	-1.65105	0.489777	7.35001e-05	0.00809367
ENSMUSG00000049516	Spty2d1	1.41563	-1.54649	-1.09244	0.0628802	0.0159557	0.492304
ENSMUSG00000044950	Pwwp2a	-1.02307	-1.47059	-1.50452	0.757035	0.00202164	0.00327117
ENSMUSG00000026179	Pnkd	-1.00097	-1.64038	-1.64197	0.988453	0.000712241	0.00171686
ENSMUSG00000035357	Pdzrn3	1.17746	3.35812	3.95406	0.216249	0.00196753	0.00128336
ENSMUSG00000054843	Atrnl1	-1.02238	-2.01844	-2.06363	0.630713	2.92187e-05	0.000179222
ENSMUSG00000067931	Zfp948	1.36723	-1.58495	-1.15924	0.0284011	0.0174063	0.191151
ENSMUSG00000039697	Ncoa7	-1.00753	1.7593	1.74616	0.931716	0.000900208	0.000926911
ENSMUSG00000028300	C9orf72	1.17461	1.70024	1.99711	0.347446	0.0147562	0.00343908
ENSMUSG00000020156	Pwwp3a	-1.08529	-1.66945	-1.81184	0.123888	3.27979e-05	0.000338049
ENSMUSG00000025648	Pfkfb4	1.08448	1.42117	1.54123	0.10738	0.000176912	0.000193609
ENSMUSG00000019989	Enpp3	1.29313	3.11604	4.02945	0.0465787	2.9401e-05	1.96141e-05
ENSMUSG00000056267	Cep70	-1.01296	-1.50098	-1.52043	0.850776	0.00139638	0.00225546
ENSMUSG00000031799	Tpm4	1.19509	1.93889	2.31714	0.0338996	4.72805e-05	4.26378e-05
ENSMUSG00000046550	Spin2c	-1.17574	-2.11357	-2.48501	0.0140085	1.17426e-05	5.7872e-05
ENSMUSG00000022364	Tbc1d31	1.06926	-1.31252	-1.22751	0.12593	0.000714736	0.0103246
ENSMUSG00000036022	Fam122b	-1.0749	-1.44691	-1.55528	0.0669937	0.000859586	0.00102614
ENSMUSG00000036086	Zranb3	1.10026	-1.60279	-1.45674	0.109926	0.000644774	0.00119498
ENSMUSG00000024381	Bin1	1.07951	1.88111	2.03067	0.307456	0.000160482	0.000120262
ENSMUSG00000039738	Slx4	1.64655	-1.89731	-1.15229	0.00396659	7.22684e-05	0.253463
ENSMUSG00000041536	Serpina3a	-1.33662	-2.21004	-2.95397	0.00119767	6.58657e-06	2.60645e-05
ENSMUSG00000042581	Thsd7b	-1.06931	4.12374	3.85647	0.504358	5.0016e-05	7.62292e-05
ENSMUSG00000030872	Gga2	-1.04071	-1.78319	-1.85578	0.487686	0.000163673	0.000838128
ENSMUSG00000035407	Kank4	-1.10124	-1.47237	-1.62144	0.100941	0.000844094	0.000254324
ENSMUSG00000036768	Kif15	-1.0666	-1.60536	-1.71228	0.147825	6.81859e-05	0.000156415
ENSMUSG00000028995	Fam126a	1.05043	1.40812	1.47913	0.501497	0.00878209	0.00149929
ENSMUSG00000028995	Fam126a	1.00591	1.56042	1.56964	0.889175	0.000480652	0.00041546
ENSMUSG00000039901	Armh3	1.31048	-1.67144	-1.27544	0.00933396	0.000464128	0.0124512
ENSMUSG00000028532	Cachd1	-1.0264	-1.57745	-1.61909	0.575851	5.4954e-05	0.000593299
ENSMUSG00000038013	Wipf2	1.03015	1.48127	1.52593	0.725662	0.00282207	0.00104703
ENSMUSG00000037103	Dcaf15	-1.01708	-1.52439	-1.55043	0.442457	0.000578952	0.000808832
ENSMUSG00000038524	Fchsd1	1.23481	1.75398	2.16583	0.0670179	0.000524656	8.22343e-05
ENSMUSG00000046447	Camk2n1	1.57696	-1.69318	-1.0737	0.00744819	0.00503969	0.601549
ENSMUSG00000068399	Gm7247	1.53678	-1.94396	-1.26495	0.000817861	0.00015974	0.0204092
ENSMUSG00000028469	Npr2	-1.06346	-1.84288	-1.95983	0.192063	3.02309e-05	0.000158184
ENSMUSG00000035941	Ibtk	-1.02874	-1.511	-1.55443	0.552117	0.000456741	0.000461719
ENSMUSG00000020658	Efr3b	-1.10523	-1.54399	-1.70647	0.0765131	0.000360025	0.000544731
ENSMUSG00000030554	Synm	1.22102	1.70983	2.08773	0.0299025	8.17924e-05	0.000125933
ENSMUSG00000030554	Synm	1.31222	1.10645	1.45191	0.417776	0.402506	0.244513
ENSMUSG00000006219	Fblim1	1.13223	2.05587	2.32772	0.245094	0.000159501	5.33328e-05
ENSMUSG00000040213	Kyat3	1.12925	-1.54468	-1.36789	0.0395284	0.000396661	0.00313799
ENSMUSG00000022094	Slc39a14	1.00994	1.79024	1.80803	0.943301	0.000943078	0.0023102
ENSMUSG00000034295	Fhod3	1.23425	-1.60472	-1.30016	0.000436019	0.000134143	0.000888692
ENSMUSG00000038712	Mindy1	-1.01984	1.63212	1.60038	0.725305	7.19677e-05	0.000101962
ENSMUSG00000058672	Tubb2a	1.24104	1.8543	2.30127	0.0368483	0.000171117	0.00017401
ENSMUSG00000024276	Zfp397	-1.06142	-1.46932	-1.55955	0.378018	0.00331079	0.00368142
ENSMUSG00000049422	Chchd10	-1.23627	1.99263	1.6118	0.0538982	0.000481964	0.00291389
ENSMUSG00000047221	Fam185a	1.01431	-1.73559	-1.7111	0.78583	0.000214567	0.00114816
ENSMUSG00000035275	Raver2	1.14075	-1.5863	-1.39057	0.10928	0.0013743	0.0123564
ENSMUSG00000019773	Fbxo5	-1.17251	-1.7867	-2.09492	0.0806772	0.00101663	0.000923208
ENSMUSG00000029587	Zfp12	-1.03427	-1.45966	-1.50969	0.604665	5.76947e-05	0.00487069
ENSMUSG00000033624	Pdpr	1.04337	-1.53633	-1.47247	0.295176	0.000100308	0.00040463
ENSMUSG00000013155	Enkd1	-1.11892	-1.50511	-1.6841	0.117243	0.00110148	0.000716581
ENSMUSG00000029090	Adgra3	1.24579	-1.6649	-1.33643	0.259281	0.0124105	0.247673
ENSMUSG00000039842	Mcph1	1.10898	-1.55973	-1.40646	0.0211767	0.000204917	0.000491131
ENSMUSG00000034687	Fras1	-1.06586	2.02111	1.89623	0.56675	0.000262423	0.00043278
ENSMUSG00000003847	Nfat5	1.19855	1.38299	1.65759	0.180508	0.0505058	0.00464692
ENSMUSG00000029189	Sel1l3	-1.04799	-2.10665	-2.20775	0.231921	3.10919e-05	3.55267e-05
ENSMUSG00000037656	Slc20a2	1.1561	-1.50916	-1.30539	0.0206091	0.00053788	0.00511534
ENSMUSG00000030315	Vgll4	1.12295	1.52065	1.70762	0.472788	0.0203534	0.00339929
ENSMUSG00000020806	Rhbdf2	1.09483	1.79756	1.96802	0.251915	0.000209926	0.000138229
ENSMUSG00000047534	Mis18bp1	1.02345	-1.557	-1.52133	0.38755	5.66907e-05	0.000192715
ENSMUSG00000045767	B230219D22Rik	-1.03641	-1.54497	-1.60122	0.37205	3.7738e-06	0.000377768
ENSMUSG00000035403	Crb2	-1.07912	-1.55462	-1.67761	0.151079	0.000155613	0.000427646
ENSMUSG00000028364	Tnc	1.01938	1.77072	1.80504	0.83374	9.10934e-05	0.000392999
ENSMUSG00000044927	H1f10	-1.0348	-1.82399	-1.88746	0.331694	7.59011e-06	0.000112096
ENSMUSG00000028550	Atg4c	-1.05344	1.77825	1.68805	0.44899	0.000465853	0.000112352
ENSMUSG00000035246	Pcyt1b	-1.13818	-1.67862	-1.91056	0.0094596	6.43687e-05	8.73589e-06
ENSMUSG00000029678	Hyal5	4.25985	1.11726	4.75934	8.33557e-05	0.172716	0.000222921
ENSMUSG00000036620	Mgat4b	-1.00682	-1.49362	-1.50381	0.900932	0.00137769	0.000626525
ENSMUSG00000052160	Pld4	1.00014	2.29429	2.29461	0.998954	0.000660728	0.0011741
ENSMUSG00000019894	Slc6a15	1.27099	-2.76803	-2.17786	0.140915	0.00197535	0.0162969
ENSMUSG00000031508	Ankrd10	-1.05485	1.57319	1.49139	0.581732	0.000235192	0.00490441
ENSMUSG00000026094	Stk17b	1.05438	1.43936	1.51763	0.434736	0.00099963	0.00218392
ENSMUSG00000038393	Txnip	-3.13028	1.7791	-1.75947	0.000124212	0.00126132	0.000807457
ENSMUSG00000032261	Sh3bgrl2	-1.24868	1.60757	1.28741	0.0707823	0.0199611	0.0487755
ENSMUSG00000022195	6030458C11Rik	-1.10088	-1.40539	-1.54717	0.0581006	0.00198545	0.000130917
ENSMUSG00000051671	Coa6	-1.0808	-1.46233	-1.5805	0.0666629	0.000106953	0.000230849
ENSMUSG00000037709	Fam13a	-1.20642	-1.83209	-2.21027	0.00456917	2.67252e-07	5.39057e-05
ENSMUSG00000041974	Spidr	1.1177	-1.50981	-1.35082	0.165709	0.00710599	0.0200594
ENSMUSG00000064310	Zpld1	1.30769	1.35936	1.77762	0.000550108	0.00946283	0.00145268
ENSMUSG00000038648	Creb3l2	1.33371	-1.91872	-1.43863	0.0003133	5.41283e-06	0.000735039
ENSMUSG00000039109	F13a1	-1.00041	4.27979	4.27802	0.997599	1.3177e-05	2.16479e-05
ENSMUSG00000044968	Napepld	1.37647	1.25572	1.72847	0.0303716	8.82475e-05	0.00304382
ENSMUSG00000030787	Lyve1	-1.03186	2.29092	2.22018	0.707084	0.000469131	0.000348
ENSMUSG00000028873	Cdca8	1.00557	-1.53162	-1.52314	0.910178	0.000240353	0.000779084
ENSMUSG00000052353	Cemip	1.30111	1.17545	1.52938	0.219482	0.317006	0.000776445
ENSMUSG00000025213	Kazald1	-1.32527	-1.45137	-1.92346	0.00274672	0.000942055	0.000110557
ENSMUSG00000025780	Itih5	1.00044	-1.60031	-1.59961	0.991972	0.00118155	9.43038e-05
ENSMUSG00000039354	Smarcal1	-1.0203	-1.53522	-1.56638	0.682466	0.00067876	0.000387749
ENSMUSG00000028560	Usp1	-1.10109	-1.5738	-1.73288	0.11042	0.000475994	0.00121376
ENSMUSG00000022369	Mtbp	-1.00107	-1.57655	-1.57824	0.988503	0.000231003	0.00496411
ENSMUSG00000041560	Nop53	1.12134	-1.58098	-1.40991	0.121083	0.000355635	0.00638777
ENSMUSG00000025372	Baiap2	1.04147	1.6072	1.67385	0.25272	0.000869063	0.000628251
ENSMUSG00000021265	Slc25a29	-1.12578	-1.38579	-1.56009	0.0239971	0.000634236	0.000240164
ENSMUSG00000051098	Mblac2	-1.02136	-1.47086	-1.50228	0.680452	0.000971	0.00125931
ENSMUSG00000057551	Zfp317	-1.07333	-1.56217	-1.67672	0.546561	0.0308738	0.00906287
ENSMUSG00000038116	Phf20	-1.03699	-1.56545	-1.62335	0.470362	0.00743874	0.00770431
ENSMUSG00000039497	Dse	1.23324	1.49834	1.84781	0.0158162	0.0056322	0.00153154
ENSMUSG00000028015	Ctso	-1.06416	-1.4407	-1.53314	0.12806	0.00163394	0.000662948
ENSMUSG00000022802	Lmln	1.02808	-1.60736	-1.56346	0.500669	0.000370343	4.71155e-05
ENSMUSG00000028247	Coq3	1.03266	-1.67156	-1.6187	0.354465	8.88472e-05	0.000199662
ENSMUSG00000024043	Arhgap28	1.08379	-1.92588	-1.77699	0.0723364	8.39188e-06	0.000169603
ENSMUSG00000024043	Arhgap28	1.08658	-1.35335	-1.24551	0.308899	0.0184059	0.011575
ENSMUSG00000018678	Sp2	-1.01232	-2.12726	-2.15346	0.873867	0.000112199	0.00132007
ENSMUSG00000055675	Kbtbd11	1.12107	1.98732	2.22792	0.0719916	0.000390494	0.000334966
ENSMUSG00000032366	Tpm1	1.00879	1.75864	1.7741	0.870362	3.57339e-05	0.000169505
ENSMUSG00000098274	Rpl24	-1.09643	-1.58579	-1.73872	0.0090929	4.74066e-06	1.29282e-05
ENSMUSG00000063179	Pstk	-1.01326	-1.52429	-1.5445	0.732886	0.000281336	0.000537257
ENSMUSG00000051351	Zfp46	-1.40134	-1.1307	-1.58449	0.0123252	0.14908	0.00281196
ENSMUSG00000035455	Fignl1	-1.07786	-1.87766	-2.02384	0.254723	0.000503226	0.000173076
ENSMUSG00000060402	Chst8	1.06256	-2.11179	-1.98746	0.265798	3.00185e-05	0.000362344
ENSMUSG00000037029	Zfp146	-1.06076	-1.47263	-1.5621	0.364116	0.00386679	0.00014107
ENSMUSG00000090053	Pakap	-1.02804	1.24585	1.21187	0.606386	0.00138255	0.00905104
ENSMUSG00000062901	Klhl24	-1.2212	1.70255	1.39416	0.0753824	0.0032349	0.0251793
ENSMUSG00000025094	Slc18a2	-1.02077	-2.65416	-2.70929	0.755117	0.000108873	0.000212338
ENSMUSG00000056832	Ttc26	1.00119	-1.56591	-1.56406	0.981825	9.9319e-05	0.00124236
ENSMUSG00000022070	Bora	1.04194	-1.72051	-1.65127	0.832131	0.00458678	0.0971226
ENSMUSG00000032366	Tpm1	-1.2024	1.40847	1.17138	0.0593637	0.00976693	0.0432669
ENSMUSG00000063894	Zkscan8	-1.10094	-1.50381	-1.65561	0.178663	0.000789348	0.00173658
ENSMUSG00000003348	Mob3a	-1.06805	1.50239	1.40666	0.287027	0.000354786	0.00271523
ENSMUSG00000026154	Sdhaf4	-1.11166	-1.83722	-2.04236	0.158	8.24048e-05	0.000938877
ENSMUSG00000051748	Wfdc21	1.44329	2.81765	4.0667	0.480355	0.0143411	0.00118463
ENSMUSG00000050029	Rap2c	1.22702	1.23558	1.51608	0.0241861	0.0224145	0.00119333
ENSMUSG00000055789	Ftdc2	-1.09793	-1.75636	-1.92836	0.175197	0.00114275	0.000902322
ENSMUSG00000020085	Aifm2	1.04296	1.45492	1.51742	0.502836	0.000601099	0.000378849
ENSMUSG00000028857	Tmem222	-1.14159	-1.60728	-1.83486	0.260053	0.00708171	0.0101324
ENSMUSG00000057406	Nsd2	1.00965	-1.59636	-1.58111	0.734797	1.96052e-05	0.000106062
ENSMUSG00000021188	Trip11	-4.66123	1.11686	-4.17352	0.0302506	0.94161	0.0438152
ENSMUSG00000038954	Supt3	-1.05985	-1.52913	-1.62065	0.290566	0.00144547	0.000236142
ENSMUSG00000039145	Camk1d	1.08444	1.77007	1.91953	0.364522	0.000805588	0.000286246
ENSMUSG00000034109	Golim4	1.05573	1.4626	1.54411	0.354164	0.000247223	0.000129225
ENSMUSG00000057963	Itpk1	-1.04324	2.31943	2.22329	0.55045	7.11817e-05	9.95099e-05
ENSMUSG00000017607	Tns4	-1.42899	1.60124	1.12054	0.0128017	0.00593525	0.153468
ENSMUSG00000025078	Nhlrc2	1.02333	1.60258	1.63996	0.704093	0.000536691	0.000232306
ENSMUSG00000021180	Rps6ka5	-1.17986	-1.33038	-1.56967	0.00876107	0.0234228	0.00301134
ENSMUSG00000047342	Zfp286	-1.16776	-1.43391	-1.67446	0.00156904	0.000227591	2.19931e-06
ENSMUSG00000033491	Prss35	-1.16351	3.68889	3.17048	0.0862275	2.12926e-05	2.07837e-05
ENSMUSG00000034723	Tmx4	1.0573	-1.55085	-1.46681	0.228014	0.000163908	0.000812538
ENSMUSG00000029314	Gpat3	1.07464	1.42435	1.53067	0.38023	0.00214319	0.00182707
ENSMUSG00000042197	Zfp451	1.0378	1.00696	1.04502	0.310282	0.851299	0.281147
ENSMUSG00000041992	Rapgef5	-1.12564	-2.17643	-2.44987	0.122223	0.000311964	0.0010072
ENSMUSG00000031770	Herpud1	1.02096	-1.62859	-1.59515	0.658069	0.00090961	0.000537624
ENSMUSG00000038456	Dennd2a	1.00095	-1.51809	-1.51665	0.989592	0.00246005	0.00863596
ENSMUSG00000050875	Minar2	2.74257	-1.14905	2.38683	0.0490364	0.500055	0.0889751
ENSMUSG00000050592	Fam78a	-1.14808	-1.54317	-1.77168	0.0190531	0.00170527	0.000223281
ENSMUSG00000050052	Tdrp	-1.20424	-1.62744	-1.95983	0.00172041	3.23194e-05	3.8329e-05
ENSMUSG00000066571	Garre1	1.01326	1.60435	1.62563	0.858065	1.58807e-05	0.000926798
ENSMUSG00000057858	Fam204a	1.07617	-1.9072	-1.7722	0.3985	0.000133828	0.00385242
ENSMUSG00000020284	Cfap410	-1.13456	-1.32223	-1.50016	0.051446	0.00504838	0.000218262
ENSMUSG00000043065	Spice1	-1.07092	-1.83158	-1.96148	0.127059	4.99204e-05	9.02299e-05
ENSMUSG00000039629	Strip2	1.03435	-1.63976	-1.5853	0.824352	0.015073	0.0572216
ENSMUSG00000034303	Ccdc15	1.05016	-1.6962	-1.61518	0.574475	0.0042403	0.000586845
ENSMUSG00000039835	Nhsl1	1.37411	-3.05095	-2.2203	0.00241691	3.52213e-05	0.000443937
ENSMUSG00000020120	Plek	-1.00299	3.50202	3.49156	0.971767	4.6087e-05	5.22201e-05
ENSMUSG00000021319	Sfrp4	1.2561	1.32245	1.66113	0.0318868	0.00633194	0.00146968
ENSMUSG00000046404	Yod1	1.67502	-1.30999	1.27865	0.000270959	0.00183823	0.000629534
ENSMUSG00000043015	Nemp2	-1.0353	-1.55741	-1.61238	0.728518	0.0201413	0.00758524
ENSMUSG00000030268	Bcat1	-1.00928	-3.24544	-3.27557	0.926309	0.013098	0.0154483
ENSMUSG00000043079	Synpo	1.00032	-1.41467	-1.41421	0.996022	0.00175908	0.0044
ENSMUSG00000020086	Macroh2a2	1.03944	-1.82382	-1.75462	0.184317	3.85606e-06	4.12358e-05
ENSMUSG00000047344	Lancl3	-1.06803	-1.44859	-1.54713	0.528015	0.0029303	0.0161232
ENSMUSG00000019731	Slc35e1	1.10698	-1.62458	-1.46758	0.0385133	5.82944e-05	0.000680541
ENSMUSG00000021288	Klc1	-1.03593	1.55753	1.50351	0.431815	0.000554375	0.000228227
ENSMUSG00000031922	Cep57	-1.01656	-1.54481	-1.57039	0.7085	1.21469e-06	0.000898431
ENSMUSG00000020657	Dnajc27	1.1325	-1.68799	-1.49049	0.022723	0.000141424	0.00091174
ENSMUSG00000039831	Arhgap29	-1.03007	-1.52431	-1.57014	0.427106	4.59776e-05	0.000225914
ENSMUSG00000056895	H2bu2	1.28606	-1.79676	-1.39711	0.00459943	0.000105396	0.00205666
ENSMUSG00000044340	Phlpp1	-1.10732	-1.77778	-1.96857	0.0673849	0.000478903	0.000436983
ENSMUSG00000033308	Dpyd	1.133	-1.52315	-1.34435	0.152699	0.000829704	0.0163047
ENSMUSG00000001036	Epn2	-1.17863	-1.07901	-1.27175	0.154654	0.257082	0.0734898
ENSMUSG00000028273	Pdlim5	1.04312	2.09029	2.18043	0.514209	1.75093e-05	2.87317e-05
ENSMUSG00000034908	Sidt2	1.26478	1.1981	1.51533	0.00187296	0.0048668	0.000431857
ENSMUSG00000034330	Plcg2	1.08521	2.55231	2.76979	0.301472	4.24508e-05	4.6749e-05
ENSMUSG00000025209	Twnk	1.32704	-1.62347	-1.22338	0.000235783	0.000205916	0.00621057
ENSMUSG00000031963	Bmper	2.01158	-1.01666	1.97862	0.000508273	0.834897	0.00347132
ENSMUSG00000030259	Rassf8	1.10529	1.3733	1.5179	0.112135	0.001713	0.000280258
ENSMUSG00000068551	Zfp467	-1.14359	-1.38914	-1.5886	0.0265671	0.000461084	0.000483969
ENSMUSG00000029655	N4bp2l2	1.08685	-1.6217	-1.49211	0.1311	0.000968708	0.00187768
ENSMUSG00000021214	Akr1c18	1.00628	3.7876	3.81138	0.942947	5.84833e-06	2.45153e-06
ENSMUSG00000033831	Fgb	1.59767	-1.17212	1.36306	0.00068313	0.00213452	0.00371754
ENSMUSG00000050721	Plekho2	-1.17643	2.32306	1.97467	0.0668347	9.4976e-05	0.000129917
ENSMUSG00000024965	Fermt3	1.09069	2.85571	3.1147	0.394927	2.90911e-05	4.40137e-05
ENSMUSG00000050248	Evc2	-1.16227	-1.89729	-2.20517	0.0196917	5.59426e-05	9.84661e-05
ENSMUSG00000033149	Phldb2	1.12032	1.79526	2.01127	0.0687444	4.99607e-05	0.00010511
ENSMUSG00000013766	Ly6g6e	-1.04557	-2.261	-2.36402	0.457853	0.000632211	0.0013394
ENSMUSG00000039396	Neil3	-1.03294	-1.87456	-1.93631	0.302608	7.20324e-05	0.000145107
ENSMUSG00000031785	Adgrg1	-1.36842	-1.57055	-2.14917	0.00132163	0.0017636	7.96574e-05
ENSMUSG00000036777	Anln	1.09028	-1.18077	-1.083	0.13775	0.00527772	0.169465
ENSMUSG00000056870	Gulp1	1.01486	1.62939	1.65359	0.837924	4.91652e-05	0.000682818
ENSMUSG00000040170	Fmo2	-1.00639	2.71996	2.70269	0.947436	0.000314765	0.000315178
ENSMUSG00000023169	Slc38a1	1.17764	-1.7003	-1.44382	0.0193846	3.14014e-05	0.00368017
ENSMUSG00000047777	Phf13	1.00306	-1.51308	-1.50847	0.933215	6.24263e-05	0.000835251
ENSMUSG00000062510	Nsl1	-1.10147	-1.38124	-1.52139	0.186424	0.00116722	0.00284345
ENSMUSG00000022947	Cbr3	1.07595	1.78446	1.91999	0.422559	0.000311335	0.000288217
ENSMUSG00000040935	Padi6	1.22952	-2.20369	-1.79232	0.00106557	1.52891e-06	7.22735e-05
ENSMUSG00000034168	Irf2bpl	1.12919	2.01146	2.27133	0.189138	7.65226e-05	3.43158e-05
ENSMUSG00000022651	Retnlg	1.27027	11.2031	14.231	0.493211	3.24543e-06	7.02441e-07
ENSMUSG00000036103	Colec12	1.02013	3.2909	3.35714	0.827633	1.23367e-05	1.07242e-05
ENSMUSG00000040430	Pitpnc1	1.00607	2.36851	2.38289	0.941154	5.65988e-05	0.00017686
ENSMUSG00000023993	Treml1	1.01005	6.10847	6.16986	0.91153	0.000112163	0.000120679
ENSMUSG00000019842	Traf3ip2	1.08714	2.23976	2.43494	0.353692	0.000428104	0.000291259
ENSMUSG00000032047	Acat1	-1.17323	-1.41496	-1.66007	0.0462773	0.000270629	0.00111931
ENSMUSG00000028671	Gale	-1.07793	1.53904	1.42778	0.262826	0.000186946	0.00152455
ENSMUSG00000040414	Slc25a28	1.11285	-1.65509	-1.48726	0.0504329	0.000496543	0.000328565
ENSMUSG00000025486	Sirt3	1.02946	-1.54054	-1.49646	0.538178	0.00139631	0.000473853
ENSMUSG00000026796	Niban2	1.02844	3.04981	3.13654	0.765399	0.000106551	0.000127845
ENSMUSG00000059325	Hopx	-1.53373	-1.08074	-1.65756	0.000638998	0.0586995	0.000226669
ENSMUSG00000030060	Hmces	1.01471	-1.55635	-1.53378	0.73072	0.000135019	0.00091192
ENSMUSG00000029524	Sirt4	-1.17045	-1.48228	-1.73494	0.00808034	4.75712e-05	0.000142328
ENSMUSG00000050860	Phospho1	-1.04463	1.50114	1.437	0.430515	0.000560522	0.000919902
ENSMUSG00000046718	Bst2	1.02808	-1.51105	-1.46978	0.583575	0.000288987	0.00156466
ENSMUSG00000052212	Cd177	1.07847	2.74827	2.96393	0.514629	6.13759e-05	7.76084e-05
ENSMUSG00000020029	Nudt4	1.11679	1.59802	1.78466	0.128009	0.000304732	0.000419337
ENSMUSG00000028617	Lrrc42	1.03567	-1.55684	-1.50322	0.408615	0.000141133	0.000536443
ENSMUSG00000072582	Ptrh2	-1.04123	-1.50431	-1.56634	0.490535	0.000292914	0.0014668
ENSMUSG00000040569	Slc26a7	1.25981	-2.82409	-2.24168	0.0025162	3.82552e-06	9.7813e-05
ENSMUSG00000010660	Plcd1	-1.09863	1.61914	1.47379	0.193772	0.000299185	0.00129073
ENSMUSG00000060675	Plaat3	-1.09472	-1.5223	-1.66649	0.14849	0.000747578	0.000451324
ENSMUSG00000049760	Micos13	-1.08841	-1.38126	-1.50338	0.121121	0.000735635	0.001072
ENSMUSG00000028370	Pappa	1.0775	1.61148	1.73637	0.475686	0.00336435	0.000238531
ENSMUSG00000001089	Luzp1	1.19902	1.36875	1.64115	0.0343116	0.00138859	0.000339914
ENSMUSG00000023066	Rttn	-1.5825	-2.19572	-3.47471	0.000700653	4.66516e-05	3.65344e-05
ENSMUSG00000054720	Lrrc8c	1.1885	1.48186	1.76119	0.0257107	0.000394447	0.000140348
ENSMUSG00000026786	Apbb1ip	1.02351	1.93241	1.97784	0.733966	0.000377107	0.000418353
ENSMUSG00000021156	Zmynd11	1.69727	-2.3473	-1.38299	0.168619	0.0240018	0.433873
ENSMUSG00000042759	Apobr	1.06139	6.26166	6.64604	0.774383	8.10402e-06	1.0188e-05
ENSMUSG00000020877	Scrn2	-1.24451	-1.43474	-1.78556	0.212262	0.0223197	0.0288273
ENSMUSG00000031613	Hpgd	-2.59407	-1.8609	-4.8273	1.88211e-06	0.000202578	4.14966e-07
ENSMUSG00000035172	Plekhh3	1.06915	1.5249	1.63034	0.383338	0.000730867	0.000391871
ENSMUSG00000042197	Zfp451	1.15677	-1.62987	-1.40898	0.121172	0.000984789	0.0138135
ENSMUSG00000045930	Clec14a	1.27829	-1.77843	-1.39126	0.0221999	0.00139883	0.00260384
ENSMUSG00000040451	Sgms1	1.35923	1.51865	2.06421	0.0084437	0.00114519	0.000328376
ENSMUSG00000029761	Cald1	-1.00769	2.64996	2.62973	0.931231	6.69528e-05	0.000103482
ENSMUSG00000061650	Med9	-1.17116	-1.38036	-1.61661	0.0253009	0.00721512	0.000358508
ENSMUSG00000032495	Lrrc2	1.42185	-1.65148	-1.1615	0.000570646	0.000165972	0.0393978
ENSMUSG00000022443	Myh9	-1.03042	1.58692	1.54006	0.564654	0.000214034	0.000451341
ENSMUSG00000001228	Uhrf1	-1.06286	-2.30126	-2.44592	0.103551	8.40637e-06	1.16795e-05
ENSMUSG00000019823	Mical1	1.0592	1.61144	1.70684	0.364484	0.00016603	0.000331164
ENSMUSG00000027883	Gpsm2	-1.04963	-1.70222	-1.78671	0.432237	0.000231655	0.00084473
ENSMUSG00000035329	Fbxo33	1.35996	1.30859	1.77963	0.0628844	0.0334557	0.000706243
ENSMUSG00000036136	Fam110c	2.65149	1.57272	4.17004	0.000150266	0.00028888	3.74758e-05
ENSMUSG00000042363	Lgalsl	-1.16836	-1.34357	-1.56977	0.0192275	0.00175286	0.000180295
ENSMUSG00000000751	Rpa1	1.01195	-1.57839	-1.55976	0.731376	2.95792e-05	0.000405404
ENSMUSG00000041688	Amot	1.2347	-1.65557	-1.34087	0.013965	0.000563263	0.00107813
ENSMUSG00000059336	Slc14a1	-1.01124	1.86536	1.84463	0.907932	0.000661764	0.000402357
ENSMUSG00000068699	Flnc	1.1501	1.90299	2.18862	0.351465	0.00175923	0.00018109
ENSMUSG00000002847	Pla1a	1.17879	1.80618	2.12911	0.315501	0.0449499	0.0310831
ENSMUSG00000029249	Rest	1.05638	-2.39819	-2.27019	0.532465	0.000404335	0.000888616
ENSMUSG00000020917	Acly	1.12009	1.58141	1.77132	0.150889	0.00241864	0.00123406
ENSMUSG00000069919	Hba-a1	1.13398	2.97306	3.37137	0.301813	4.35738e-05	8.34077e-05
ENSMUSG00000037060	Cavin3	-1.05823	1.74269	1.6468	0.581383	0.000601332	0.000800412
ENSMUSG00000028843	Sh3bgrl3	-1.07082	1.60626	1.50003	0.140901	2.97077e-05	0.000194653
ENSMUSG00000045896	Paip2b	1.13792	-2.00015	-1.75773	0.00683546	5.53864e-05	3.43891e-05
ENSMUSG00000026970	Rbms1	1.16009	-1.07147	1.08271	0.0698688	0.342226	0.143574
ENSMUSG00000032397	Tipin	-1.04608	-1.93318	-2.02225	0.373757	3.59623e-05	0.000316907
ENSMUSG00000027115	Kif18a	1.13271	-1.79416	-1.58395	0.177772	0.00395431	0.000204662
ENSMUSG00000062309	Rpp25	1.08813	2.81555	3.06369	0.310885	0.000135109	7.08245e-05
ENSMUSG00000021811	Dnajc9	1.01352	-1.50501	-1.48494	0.712434	1.38427e-05	0.000535466
ENSMUSG00000024039	Cbs	1.0913	-1.68552	-1.5445	0.157155	0.000198356	0.00141225
ENSMUSG00000030895	Hpx	-1.13991	-1.9465	-2.21885	0.00509698	2.14136e-05	5.75498e-06
ENSMUSG00000049734	Trex1	-1.00991	1.91449	1.8957	0.891178	0.000373149	0.000440672
ENSMUSG00000039168	Dap	1.09453	-1.56187	-1.42698	0.053982	8.10115e-05	0.00109472
ENSMUSG00000063683	Glyat	-1.73356	-1.59359	-2.76258	0.00451968	0.118188	0.00153764
ENSMUSG00000044252	Osbpl1a	-1.02032	-1.21796	-1.24271	0.67521	0.00348776	0.00781037
ENSMUSG00000044252	Osbpl1a	-1.0413	-1.48101	-1.54217	0.748035	0.0465979	0.0027325
ENSMUSG00000030930	Chst15	2.19014	-1.7994	1.21715	0.000134171	7.26626e-05	0.0415571
ENSMUSG00000018401	Mtmr4	-1.06407	-1.52732	-1.62518	0.215552	0.000478325	0.000203747
ENSMUSG00000045763	Basp1	-1.05835	1.69518	1.60171	0.263287	0.000275459	0.000288352
ENSMUSG00000102222	Pcdhga10	-1.19605	-1.50776	-1.80336	0.0053778	4.74871e-08	0.000116136
ENSMUSG00000032038	St3gal4	1.04145	-1.71664	-1.64831	0.435251	9.00962e-05	0.000799781
ENSMUSG00000026670	Uap1	1.01504	1.56311	1.58661	0.728619	0.000172953	4.8695e-05
ENSMUSG00000021253	Tgfb3	-1.08772	-2.22975	-2.42535	0.18721	0.000490375	4.9201e-06
ENSMUSG00000029622	Arpc1b	1.04138	1.57896	1.6443	0.413499	0.000138388	0.000310331
ENSMUSG00000020262	Adarb1	1.0676	2.04565	2.18394	0.361702	0.000120996	8.15201e-05
ENSMUSG00000023150	Ivns1abp	-1.05034	-1.71314	-1.79939	0.210005	1.85339e-05	0.000104957
ENSMUSG00000032554	Trf	-1.29092	-2.26037	-2.91795	0.00152618	1.19543e-05	1.39922e-05
ENSMUSG00000026496	Parp1	-1.08728	-1.43938	-1.56501	0.0529887	3.17308e-05	0.000200666
ENSMUSG00000049536	Tceal1	-1.26084	-1.47432	-1.85888	0.000509552	0.00369351	0.000398658
ENSMUSG00000029552	Tes	1.20286	1.05491	1.26891	0.0224252	0.507522	0.060375
ENSMUSG00000001473	Tubb6	1.02052	2.26282	2.30925	0.838355	3.46034e-05	0.000116796
ENSMUSG00000030759	Far1	1.25455	2.08829	2.61986	0.0191992	7.17385e-06	1.75884e-05
ENSMUSG00000030759	Far1	1.03529	1.43102	1.48151	0.769677	0.0165464	0.0270539
ENSMUSG00000021175	Cdca7l	-1.0339	-2.00142	-2.06927	0.584134	0.000205226	0.000311287
ENSMUSG00000060924	Csmd1	1.13614	-1.54874	-1.36316	0.119102	0.003148	0.00331094
ENSMUSG00000015224	Cyp2j9	1.13236	-1.61127	-1.42293	0.315922	0.0123547	0.0284414
ENSMUSG00000054385	Ceacam2	-1.22414	2.91257	2.37928	0.296659	0.00287509	0.00687998
ENSMUSG00000003585	Sec14l2	1.21985	1.23026	1.50073	0.027752	0.0310032	0.00265093
ENSMUSG00000002109	Ddb2	1.05251	-2.00888	-1.90866	0.120697	4.66077e-05	0.000164941
ENSMUSG00000028484	Psip1	-1.02059	-1.20771	-1.23258	0.613908	0.00121646	0.00850404
ENSMUSG00000052681	Rap1b	-1.00684	1.75423	1.74231	0.899402	0.000200346	0.000161709
ENSMUSG00000024378	Stard4	1.08686	1.71244	1.86117	0.164632	7.35265e-05	9.70829e-05
ENSMUSG00000045394	Epcam	1.14649	1.67947	1.92549	0.362965	0.00167191	0.00138738
ENSMUSG00000028517	Plpp3	1.29656	1.47337	1.91031	0.00310743	0.000179135	0.000112276
ENSMUSG00000028967	Errfi1	1.77671	1.038	1.84423	0.000270117	0.305544	0.00043455
ENSMUSG00000031066	Usp11	-1.13571	-1.34497	-1.5275	0.0562653	0.00364631	0.000183583
ENSMUSG00000029695	Aass	1.01759	-1.68097	-1.65192	0.804415	0.000338189	0.00549802
ENSMUSG00000024556	Me2	-1.05687	-1.52708	-1.61393	0.183839	2.52068e-05	0.000374006
ENSMUSG00000001247	Lsr	-1.38827	1.94657	1.40216	0.176152	0.00149331	0.0718315
ENSMUSG00000022210	Dhrs4	1.01649	-1.51792	-1.49331	0.727254	0.000412139	0.000551973
ENSMUSG00000056737	Capg	-1.0594	1.83462	1.73176	0.356275	3.72549e-05	4.96478e-05
ENSMUSG00000029401	Rilpl2	-1.29895	-1.3392	-1.73955	0.00330667	0.000689409	0.000245068
ENSMUSG00000022106	Rcbtb2	-1.01502	-1.56048	-1.58392	0.702042	0.000512754	8.11712e-05
ENSMUSG00000018669	Cdk5rap3	-1.01984	-1.05298	-1.07387	0.644885	0.150992	0.096944
ENSMUSG00000031546	Gins4	-1.01509	-1.54051	-1.56376	0.76673	0.000183439	0.00113135
ENSMUSG00000020076	Ddx50	-1.03203	-1.52013	-1.56882	0.825851	0.00622262	0.0453013
ENSMUSG00000021388	Aspn	-1.06084	-1.87933	-1.99367	0.415318	0.000584228	0.000642277
ENSMUSG00000024511	Rab27b	1.08546	1.51649	1.64609	0.152485	0.000142251	0.00012148
ENSMUSG00000046180	Magea13	1.17307	-1.57659	-1.34399	0.0116272	0.00017764	0.000687391
ENSMUSG00000008475	Arpc5	1.08797	1.43024	1.55605	0.179159	0.000370077	0.000652162
ENSMUSG00000024791	Cdca5	1.04939	-1.59631	-1.52119	0.408262	0.000636204	0.00071853
ENSMUSG00000067818	Myl9	-1.28611	1.99014	1.54741	0.0310825	0.000265554	0.000326108
ENSMUSG00000008035	Mid1ip1	1.06785	-3.33251	-3.12075	0.149101	1.98911e-06	3.50982e-05
ENSMUSG00000057147	Dph6	-1.1204	-1.41392	-1.58415	0.0263577	0.00106967	5.79545e-05
ENSMUSG00000037499	Nenf	-1.06166	-1.58626	-1.68408	0.0773859	4.64696e-05	0.000164122
ENSMUSG00000012483	Rpa3	-1.12911	-1.34714	-1.52107	0.0519408	0.00164187	0.00246359
ENSMUSG00000041957	Pkp2	1.05815	1.68025	1.77796	0.349769	7.82453e-05	6.79442e-05
ENSMUSG00000028549	Itgb3bp	1.18029	-1.72397	-1.46063	0.324347	0.0304246	0.00645246
ENSMUSG00000035790	Cep19	1.08656	-1.55613	-1.43217	0.606372	0.0365689	0.0505177
ENSMUSG00000034211	Mrps17	-1.02634	-1.82002	-1.86795	0.710082	0.000697271	0.0011662
ENSMUSG00000019797	Mtres1	-1.09305	-1.3725	-1.50022	0.225924	0.00191465	0.00395339
ENSMUSG00000031827	Cotl1	1.15575	3.09981	3.58261	0.0846027	8.09824e-06	7.34037e-06
ENSMUSG00000055302	Mrfap1	1.22328	-2.17122	-1.77492	0.000417555	2.69103e-06	3.91997e-06
ENSMUSG00000040204	Pclaf	-1.01283	-2.06247	-2.08893	0.445966	1.35507e-05	1.13997e-05
ENSMUSG00000060739	Nsa2	1.22817	-1.63648	-1.33246	0.00967888	0.000135583	0.0041235
ENSMUSG00000025794	Rpl14	-1.03334	-1.7259	-1.78344	0.544258	6.57867e-05	0.000536197
ENSMUSG00000022003	Slc25a30	-1.02484	1.94837	1.90114	0.725552	0.000101637	0.000248091
ENSMUSG00000031604	Msmo1	1.10205	1.58338	1.74496	0.567556	0.0162952	6.70445e-05
ENSMUSG00000062376	Borcs7	-1.09093	-1.38665	-1.51274	0.221361	0.0116545	0.00294461
ENSMUSG00000029550	Sppl3	1.10468	-2.38337	-2.15752	0.0724478	5.0955e-05	0.000484299
ENSMUSG00000026754	Golga1	-1.12888	-1.57756	-1.78087	0.0384808	7.78087e-05	0.000170808
ENSMUSG00000032346	Ooep	-1.01934	-2.19853	-2.24104	0.633542	4.30239e-06	8.94811e-05
ENSMUSG00000024854	Pold4	1.10159	2.30962	2.54426	0.225848	2.95193e-05	7.9254e-05
ENSMUSG00000015652	Steap1	1.04775	1.50401	1.57582	0.55966	0.0034119	0.00106292
ENSMUSG00000028194	Ddah1	1.05487	-1.70258	-1.61401	0.196389	6.55541e-05	0.000268863
ENSMUSG00000047844	Bex4	1.61807	-1.37008	1.181	0.000609458	3.21729e-06	0.0467016
ENSMUSG00000092622	Khdc3	-1.02314	-1.6521	-1.69034	0.571556	1.95027e-05	0.000454603
ENSMUSG00000019909	Fam162b	1.38584	-2.63272	-1.89973	0.00347494	0.000235236	0.000812203
ENSMUSG00000024063	Lbh	1.23541	2.20247	2.72095	0.278808	0.00649022	0.0038512
ENSMUSG00000020810	Cygb	-1.12661	-1.43858	-1.62072	0.201774	0.0225477	4.0625e-05
ENSMUSG00000029438	Bcl7a	1.17253	-1.60151	-1.36585	0.0571296	0.00133585	0.0117795
ENSMUSG00000023940	Sgo1	1.16108	-1.5293	-1.31713	0.00042268	2.82251e-05	0.000552969
ENSMUSG00000018509	Cenpv	-1.05192	-1.5334	-1.61302	0.195734	0.000178174	0.000235218
	Ahsp	1.03761	1.73307	1.79826	0.702745	0.000178422	0.000806173
ENSMUSG00000027635	Dsn1	-1.06988	-1.47084	-1.57362	0.125922	0.000136921	0.000211296
ENSMUSG00000021391	Cenpp	1.00398	-1.6541	-1.64754	0.929103	0.000111261	0.000800369
ENSMUSG00000067365	Tmem128	1.1146	-1.88726	-1.69322	0.514942	0.00156358	0.0540563
ENSMUSG00000030609	Aen	1.11126	-1.51262	-1.36117	0.113206	0.000108752	0.00732331
ENSMUSG00000022978	Mis18a	1.46054	1.0661	1.55707	0.000273003	0.000411193	0.000129695
ENSMUSG00000053219	Raet1e	-1.05049	-1.58774	-1.66791	0.470779	0.000283047	0.00212083
ENSMUSG00000035561	Aldh1b1	-1.1549	-1.5237	-1.75972	0.0176281	0.000128841	0.000185084
ENSMUSG00000022677	Cep20	-1.04475	-1.51278	-1.58048	0.384973	8.58446e-05	0.00112232
ENSMUSG00000039646	Vasn	1.57365	-1.57749	-1.00244	0.000765758	8.91976e-06	0.972042
ENSMUSG00000031756	Cenpn	-1.06704	-1.41552	-1.51042	0.293453	0.000145963	0.00346946
ENSMUSG00000074476	Spc24	-1.05081	-1.67842	-1.76371	0.166064	0.00023257	1.24505e-05
ENSMUSG00000073705	Cenps	-1.08669	-1.50262	-1.63288	0.0237793	0.000102897	0.000125683
ENSMUSG00000028098	Rnf115	-1.23974	-1.28078	-1.58783	0.031054	0.00685644	0.00176282
ENSMUSG00000029363	Rfc5	-1.12589	-1.62734	-1.83222	0.110759	0.000399015	0.00101728
ENSMUSG00000028741	Mrto4	1.04464	-1.5525	-1.48615	0.27419	4.10719e-06	0.000826657
ENSMUSG00000041995	Zbed3	-1.15826	-1.43541	-1.66257	0.0202217	0.000641482	0.000223318
ENSMUSG00000055612	Cdca7	1.44129	-2.09744	-1.45525	0.00167054	5.28911e-05	0.002122
ENSMUSG00000022945	Chaf1b	-1.03645	-1.47403	-1.52776	0.46892	0.000601507	0.000987804
ENSMUSG00000016637	Ift27	-1.13199	-1.33534	-1.51159	0.39449	0.018301	0.0436165
ENSMUSG00000039956	Mrap	1.45045	1.07011	1.55214	0.000720798	0.231249	0.00280735
ENSMUSG00000066705	Fxyd6	1.16688	-1.55415	-1.33189	0.264363	0.0181966	0.0726735
ENSMUSG00000032526	Ss18l2	1.03848	-1.7049	-1.64173	0.322922	8.87811e-05	0.000128034
ENSMUSG00000001403	Ube2c	1.05724	-1.84677	-1.74679	0.109386	2.41319e-05	1.85073e-05
ENSMUSG00000022428	Cby1	-1.14759	-1.41752	-1.62673	0.0720161	0.00792947	5.78943e-05
ENSMUSG00000030351	Tspan11	-1.01106	2.58665	2.55835	0.923921	9.0182e-05	8.1104e-05
ENSMUSG00000020381	Mrnip	-1.25237	-1.40261	-1.75659	0.0205568	0.00265656	0.00065019
ENSMUSG00000042436	Mfap4	-1.14427	-1.96449	-2.24791	0.301511	0.00261344	0.00367598
ENSMUSG00000033429	Mcee	-1.08164	-1.41744	-1.53316	0.404808	0.00354645	0.0153652
ENSMUSG00000062006	Rpl34	-1.04347	-1.46248	-1.52606	0.239305	7.745e-06	0.000264289
ENSMUSG00000029097	Trmt44	1.00833	1.94133	1.9575	0.913284	7.09936e-05	0.00037158
ENSMUSG00000001700	Gramd3	1.15397	-1.63091	-1.4133	0.182266	0.0023273	0.0147208
ENSMUSG00000033578	Tmem35a	-1.04413	-1.7833	-1.862	0.394432	4.40727e-05	0.000376826
ENSMUSG00000003072	Atp5d	-1.06016	-1.50792	-1.59863	0.538077	0.0155511	0.0106565
ENSMUSG00000019890	Nts	2.96923	-1.38649	2.14154	0.000153959	0.00245732	0.000204067
ENSMUSG00000031647	Mfap3l	-1.0516	-1.5436	-1.62324	0.399497	0.0015451	0.000618834
ENSMUSG00000029272	Sult1e1	1.95924	3.98292	7.8035	0.0106956	3.99771e-05	1.24997e-05
ENSMUSG00000039911	Spsb1	1.76272	-1.7944	-1.01797	0.00229066	0.00113105	0.796233
ENSMUSG00000031379	Pir	-1.00942	-1.55335	-1.56798	0.780199	2.75251e-05	0.0002348
ENSMUSG00000022864	D16Ertd472e	1.44372	1.13409	1.6373	0.000173897	0.0209348	0.000150084
ENSMUSG00000027654	Fam83d	-1.10405	-1.82121	-2.01071	0.0799959	0.000118098	0.000119206
ENSMUSG00000053886	Sh2d4a	-1.05934	-1.79367	-1.90011	0.237456	0.000216594	0.000410488
ENSMUSG00000026955	Sapcd2	-1.01226	-1.73611	-1.75739	0.81974	0.00147572	0.00355381
ENSMUSG00000030865	Chp2	-1.00583	-1.89418	-1.90523	0.935577	0.00011208	0.00166363
ENSMUSG00000020577	Tspan13	1.11381	-1.56389	-1.4041	0.196197	0.0145292	0.0212476
ENSMUSG00000032399	Rpl4	-1.1373	-1.44308	-1.64121	0.0559009	7.69603e-05	0.00106143
ENSMUSG00000020268	Lyrm7	1.43999	-2.21029	-1.53494	0.290809	0.0936862	0.00116733
ENSMUSG00000053931	Cnn3	1.03883	1.52483	1.58404	0.53943	0.000133094	0.000764761
ENSMUSG00000020612	Prkar1a	1.08055	-1.69271	-1.56653	0.106877	0.000131546	0.000554931
ENSMUSG00000033688	1300017J02Rik	-1.33055	-1.6117	-2.14445	0.0245894	0.00697631	0.000835737
ENSMUSG00000040158	Tax1bp3	-1.10923	1.7896	1.61337	0.298655	0.00049368	0.000402418
ENSMUSG00000038859	Baiap2l1	1.14226	1.33756	1.52785	0.140897	0.0050271	0.00174103
ENSMUSG00000032540	Abhd5	1.06394	1.4239	1.51495	0.415455	0.00127939	0.00178761
ENSMUSG00000028719	Cmpk1	1.05811	1.46079	1.54569	0.241138	0.000829462	0.000875192
ENSMUSG00000022018	Rgcc	1.55966	1.4637	2.28288	0.00929619	0.00218205	3.33774e-05
ENSMUSG00000040703	Cyp2s1	-1.01443	-1.58244	-1.60527	0.744831	0.000154702	0.000584822
ENSMUSG00000032744	Heyl	4.41581	-6.07081	-1.37479	2.55843e-06	7.60184e-07	0.0190411
ENSMUSG00000059810	Rgs3	-1.13581	-1.57149	-1.78491	0.0132731	0.000275465	3.28615e-05
ENSMUSG00000022247	Brix1	-1.06955	-1.51009	-1.61511	0.0117156	9.03711e-06	3.11574e-06
ENSMUSG00000093904	Tomm20	1.14792	-1.50064	-1.30727	0.00930943	0.000134478	0.00157045
ENSMUSG00000060703	Cd302	-1.01242	-2.03853	-2.06385	0.735459	5.22909e-06	8.32672e-05
ENSMUSG00000042684	Npl	-1.03909	1.56912	1.51008	0.597146	0.000243753	0.00195083
ENSMUSG00000073423	Zfp414	-1.15507	-1.49949	-1.73202	0.0500503	0.00130428	0.000727069
ENSMUSG00000058586	Serhl	-1.03147	-1.49666	-1.54376	0.389778	0.000103282	0.000298704
ENSMUSG00000027803	Wwtr1	-1.5567	1.82974	1.1754	0.00204599	0.000951483	0.0638648
ENSMUSG00000027340	Slc23a2	1.57989	2.61533	4.13195	0.00922172	4.20795e-05	1.22729e-05
ENSMUSG00000029372	Ppbp	1.32131	5.50954	7.27978	0.327072	4.99886e-05	1.04959e-05
ENSMUSG00000010751	Tnfrsf22	1.02442	1.96481	2.01279	0.75553	0.000295704	2.35807e-05
ENSMUSG00000037606	Osbpl5	-1.03567	-1.80728	-1.87175	0.51957	0.000191737	0.00042777
ENSMUSG00000060791	Gmfg	1.03898	10.2898	10.6908	0.874594	1.32037e-05	1.15022e-05
ENSMUSG00000059878	Zfp422	-1.09058	-1.72818	-1.88473	0.113645	0.000155007	0.000107928
ENSMUSG00000060261	Gtf2i	-1.1007	-1.47067	-1.61877	0.0557048	9.38311e-05	0.000456521
ENSMUSG00000021069	Pygl	-1.07887	1.93089	1.78973	0.209315	5.68625e-05	7.18046e-05
ENSMUSG00000058056	Palld	1.18028	1.88228	2.22161	0.049628	0.000471486	0.000445395
ENSMUSG00000000708	Kat2b	-1.01583	-1.57558	-1.60052	0.694859	8.00668e-06	0.000508681
ENSMUSG00000027332	Ivd	1.13053	-1.56899	-1.38783	0.0650542	0.00138003	0.000725812
ENSMUSG00000000732	Icosl	-1.13671	-1.60438	-1.82371	0.0781736	0.00232524	0.000239137
ENSMUSG00000015134	Aldh1a3	1.0285	3.4186	3.51602	0.802228	9.98102e-06	1.73453e-05
ENSMUSG00000022265	Ank	1.10889	2.18596	2.42399	0.440536	0.000565926	0.000533913
ENSMUSG00000005718	Tfap4	-1.3344	-1.3834	-1.84601	0.00619829	1.33194e-05	0.000650116
ENSMUSG00000022033	Pbk	1.02106	-1.63167	-1.59802	0.575796	6.54459e-05	0.000184181
ENSMUSG00000055430	Nap1l5	1.09735	-1.95142	-1.7783	0.0178854	2.11858e-05	4.72944e-06
ENSMUSG00000035958	Tdp2	-1.04465	-1.46644	-1.53192	0.368227	0.000305721	0.00134838
ENSMUSG00000030137	Tuba8	1.01857	2.77977	2.83139	0.838966	1.70753e-05	5.30937e-05
ENSMUSG00000052040	Klf13	-1.07639	1.67222	1.55354	0.259813	0.000336868	0.000291368
ENSMUSG00000040044	Orc3	-1.05522	-1.44165	-1.52126	0.193564	0.000248089	0.000433993
ENSMUSG00000041548	Hspb8	1.08064	3.79869	4.105	0.655587	0.000172735	0.000102651
ENSMUSG00000032012	Nectin1	-1.00397	-1.57999	-1.58626	0.961324	0.00294954	0.00366511
ENSMUSG00000032186	Tmod2	-1.31939	-1.41369	-1.86521	0.00853801	0.0516647	0.00201351
ENSMUSG00000000915	Hip1r	1.19239	-1.92648	-1.61565	0.00811702	1.98377e-05	0.000604833
ENSMUSG00000089774	Slc5a3	-1.00796	-1.53843	-1.55068	0.621192	0.00168232	0.00144099
ENSMUSG00000032815	Fanca	-1.05884	-1.49586	-1.58388	0.37249	0.00304322	0.000256803
ENSMUSG00000024074	Crim1	1.91023	-1.0167	1.87885	0.000143723	0.630102	0.000125994
ENSMUSG00000026888	Grb14	-1.0016	-1.94847	-1.95159	0.957046	3.87079e-06	6.35778e-05
ENSMUSG00000041598	Cdc42ep4	-1.18351	2.05912	1.73983	0.115831	0.000230243	2.07569e-05
ENSMUSG00000021552	Gkap1	-1.13988	-1.33184	-1.51815	0.0115241	0.000278564	0.000133048
ENSMUSG00000025104	Hdgfl3	1.14536	-1.64558	-1.43674	0.0137324	5.14288e-05	0.000694166
ENSMUSG00000035239	Neu3	-1.11073	-1.36517	-1.51634	0.142163	0.000533448	0.00259588
ENSMUSG00000047238	Mageh1	-1.26452	-2.22672	-2.81573	0.0525591	0.0111327	0.00375674
ENSMUSG00000032946	Rasgrp2	-1.09037	3.2215	2.9545	0.475675	7.15958e-05	5.31061e-05
ENSMUSG00000021591	Glrx	1.08959	1.37876	1.50228	0.113254	0.012636	0.00561197
ENSMUSG00000031278	Acsl4	1.47746	3.12774	4.6211	0.0197566	8.83199e-06	4.54514e-06
ENSMUSG00000026317	Cln8	1.2517	-1.60628	-1.28328	0.10009	0.0131558	0.00882834
ENSMUSG00000034664	Itga2b	1.01824	2.72442	2.77412	0.835594	1.71891e-05	3.8209e-05
ENSMUSG00000038264	Sema7a	-1.34307	-1.57072	-2.10958	0.00176083	0.0004592	0.000111866
ENSMUSG00000002835	Chaf1a	-1.07825	-1.40009	-1.50965	0.137345	9.56486e-05	0.000913373
ENSMUSG00000030254	Rad18	-1.08025	-1.54748	-1.67166	0.308989	0.00195107	0.00137573
ENSMUSG00000039202	Abhd2	2.35075	1.08381	2.54777	0.000190021	0.104502	0.000206905
ENSMUSG00000022180	Slc7a8	1.69329	2.1859	3.70136	0.000511831	9.74273e-06	3.21354e-06
ENSMUSG00000027276	Jag1	2.14754	-1.03055	2.08388	0.000804354	0.585681	0.000102164
ENSMUSG00000015112	Slc25a13	1.0061	-1.51344	-1.50427	0.909587	4.67849e-05	0.00241355
ENSMUSG00000022009	Nufip1	-1.04309	-1.49787	-1.56242	0.301213	0.000864542	4.8999e-05
ENSMUSG00000024065	Ehd3	-1.01458	3.70234	3.64913	0.917069	4.63534e-05	2.04813e-05
ENSMUSG00000045216	Hs6st1	1.44139	1.17109	1.688	0.123533	0.340888	0.00100484
ENSMUSG00000032323	Cyp11a1	-1.18243	-1.62599	-1.92262	0.0138776	6.30834e-05	0.000165965
ENSMUSG00000054072	Iigp1	-1.01192	-1.76723	-1.78829	0.824928	0.00087266	5.69971e-05
ENSMUSG00000074785	Plxnc1	1.00831	-1.57359	-1.56062	0.849156	0.000186662	0.000717165
ENSMUSG00000034220	Gpc1	1.04439	2.33844	2.44225	0.472428	7.7971e-06	1.30019e-05
ENSMUSG00000017707	Serinc3	-1.10128	1.60074	1.45353	0.287737	0.000876428	0.003654
ENSMUSG00000028121	Bcar3	1.14129	-1.78379	-1.56296	0.453333	0.0437637	0.00267069
ENSMUSG00000015937	Macroh2a1	-1.07758	-1.40949	-1.51883	0.2871	0.00156974	0.00214666
ENSMUSG00000047953	Gp5	-1.0207	1.58176	1.54968	0.786473	1.66219e-05	0.00148616
ENSMUSG00000026535	Ifi202b	2.54956	1.75428	4.47263	0.000513111	0.000207196	1.56148e-05
ENSMUSG00000032643	Fhl3	1.01522	2.10951	2.14162	0.829051	4.18475e-05	9.74117e-06
ENSMUSG00000031255	Sytl4	-1.03217	-1.56899	-1.61947	0.557927	0.000471155	0.00055189
ENSMUSG00000026817	Ak1	-1.04856	1.83723	1.75214	0.324643	0.00011702	0.000174302
ENSMUSG00000058624	Gda	1.04834	3.42255	3.58798	0.631212	1.07244e-05	2.93891e-06
ENSMUSG00000051316	Taf7	-1.30583	-1.96987	-2.57231	0.0122097	6.24571e-05	0.000280809
ENSMUSG00000044167	Foxo1	-1.24924	-1.85068	-2.31194	0.00239168	1.28767e-05	3.17725e-05
ENSMUSG00000031347	Cetn2	-1.05397	-1.4621	-1.54101	0.211247	6.27086e-05	0.000544414
ENSMUSG00000015721	Nlrp5	1.01604	-1.73709	-1.70966	0.641647	3.74841e-05	0.000230727
ENSMUSG00000039994	Timeless	-1.01471	-1.59075	-1.61414	0.755339	1.83988e-05	0.000742516
ENSMUSG00000022332	Khdrbs3	-1.01989	-1.48466	-1.51419	0.612545	0.000278129	0.000248691
ENSMUSG00000023809	Rps6ka2	1.26708	-2.1471	-1.69453	0.000275206	6.14666e-06	4.71796e-05
ENSMUSG00000027864	Ptgfrn	1.07007	1.49084	1.59531	0.319267	0.000544904	0.000233774
ENSMUSG00000026547	Tagln2	1.14414	2.98886	3.41966	0.209697	8.09992e-06	2.3455e-05
ENSMUSG00000004317	Clcn5	1.06468	1.42866	1.52107	0.267252	0.000483336	0.000203638
ENSMUSG00000007080	Pole	-1.0257	-1.48026	-1.5183	0.414703	6.37188e-05	0.000101502
ENSMUSG00000048756	Foxo3	-1.20519	-1.32421	-1.59592	0.00621848	9.98491e-05	0.000419052
ENSMUSG00000027460	Angpt4	1.11021	-1.55393	-1.39968	0.334559	0.0158649	0.018457
ENSMUSG00000024772	Ehd1	1.02621	1.83472	1.8828	0.735016	0.000299174	0.000212996
ENSMUSG00000038526	Car14	1.00948	-1.70829	-1.69224	0.895791	0.00292361	0.0045368
ENSMUSG00000037440	Vnn1	1.00323	1.5302	1.53513	0.949497	0.000140863	0.000121068
ENSMUSG00000073987	Ggh	1.05885	-1.66854	-1.57581	0.110044	0.000499365	0.0006569
ENSMUSG00000024781	Lipa	-1.03067	1.52656	1.48113	0.704552	0.00146189	0.00377728
ENSMUSG00000025231	Sufu	1.09425	-1.86775	-1.70687	0.0137144	1.50554e-05	5.17694e-06
ENSMUSG00000024665	Fads2	-1.01906	-1.47939	-1.50759	0.69382	0.000465758	0.00182833
ENSMUSG00000031209	Heph	1.07287	-2.11469	-1.97105	0.103431	1.8804e-05	5.37711e-05
ENSMUSG00000057409	Zfp53	1.32779	1.32603	1.76069	0.0503371	0.00993899	0.000759711
ENSMUSG00000000627	Sema4f	1.13507	2.11549	2.40122	0.200382	3.67157e-05	3.8918e-05
ENSMUSG00000029373	Pf4	1.08553	1.98092	2.15035	0.467094	0.000740526	0.000458384
ENSMUSG00000040010	Slc7a5	1.02391	-1.55819	-1.52181	0.63252	0.000163665	0.00177016
ENSMUSG00000049823	Zbtb12	-1.18108	-1.31484	-1.55292	0.0832949	0.0189471	0.00115599
ENSMUSG00000025330	Padi4	-1.00645	3.30808	3.28688	0.952814	2.74963e-06	1.8309e-05
ENSMUSG00000002308	Cd320	-1.29649	-1.37581	-1.78373	0.00511869	0.100526	0.00893445
ENSMUSG00000007041	Clic1	1.03179	1.50035	1.54805	0.718475	0.00387957	0.00338407
ENSMUSG00000024391	Apom	1.03964	-3.04556	-2.92945	0.487381	8.19908e-05	0.000277716
ENSMUSG00000021702	Thbs4	1.02217	-1.77391	-1.73543	0.614879	3.85157e-05	0.000236796
ENSMUSG00000025495	Ptdss2	-1.06381	-1.43245	-1.52385	0.0937556	4.78058e-06	0.000224161
ENSMUSG00000029521	Chek2	-1.13965	-1.38672	-1.58037	0.00117272	0.000154611	6.07222e-05
ENSMUSG00000035478	Mbd3	1.01769	-1.36172	-1.33804	0.585575	0.000287041	0.00155194
ENSMUSG00000053175	Bcl3	1.03836	1.66797	1.73196	0.63768	0.000693273	3.46535e-06
ENSMUSG00000027624	Epb41l1	1.02114	1.4773	1.50852	0.770413	0.00097877	0.000737845
ENSMUSG00000061838	Suclg2	-1.03486	-1.45705	-1.50785	0.265611	1.73686e-05	0.000172625
ENSMUSG00000020363	Gfpt2	1.08368	1.75074	1.89723	0.161849	0.000182621	0.00019198
ENSMUSG00000098112	Bin2	-1.03553	5.7704	5.5724	0.791344	2.5028e-06	3.42951e-06
